# Supplementary material for: Re-annotation of the CAZy genes of Trichoderma reesei and transcription in the presence of lignocellulosic substrates
Source: Microb Cell Fact. 2012 Oct 4;11:134. doi: 10.1186/1475-2859-11-134 (PMC3526510; doi:10.1186/1475-2859-11-134)
Supplement: Additional file 1 — Results of mapping the T. reesei proteome to the CAZy database. Results shown are the best blast matches for the genes. Results have been sorted according to the e value. Columns C-L are from the default output of blastp search. Column M has the gene descriptions from the CAZy database with the possible EC numbers and column B has the same information as column M with also the possible CAZy family and information whether the protein is characterized (cha) and if its structure has been determined (str). [file 1475-2859-11-134-S1.xlsx]

## Sheet: Sheet1
Query ID	Subject ID	%ID	AlnLen	MismatchCount	GapOpenCount	QueryStart	QueryEnd	SubjectStart	SubjectEnd	eVal	BitScore	Cazy_db.Desc
110894	GH30_cha|Trivir|dbj|BAC84995.1	93.1	464	32	0	16	479	16	479	0	909	3.2.1.- endo-beta-1,6-galactanase [Trichoderma viride] gi|34482000
111849	GH30_str||gb|AAP64786.1	100	465	0	0	1	465	1	465	0	975	3.2.1.- Sequence 2 from patent US 6555335 [] gi|31700061|pdb|cryst
123940	CE15_str|Hypjec|gb|AAP57749.1	100	460	0	0	1	460	1	460	0	823	3.1.1.- Cip2 [Hypocrea jecorina] gi|31747154|pdb|cryst
66832	GH3_all|Podans|emb|CAP65606.1	68.23	897	272	4	7	890	78	974	0	1223	unnamed protein product [Podospora anserina S mat+] gi|170940379
3094	GH30_cha|Hyplix|emb|CAC80492.1	89.8	490	50	0	1	490	1	490	0	764	3.2.1.75 P2 protein [Hypocrea lixii] gi|18076084
56418	GH55_all|Aspnig|emb|CAK47731.1	48.48	757	355	19	22	762	208	945	0	660	unnamed protein product [Aspergillus niger] gi|134057393
64375	GH5_all|Neucra|ref|XP_323233.1	67.65	476	149	5	235	706	422	896	0	694	hypothetical protein [Neurospora crassa OR74A] gi|32405240
64906	GH5_cha|Hypvir|gb|AAL84696.1	95.57	429	19	0	1	429	1	429	0	877	3.2.1.75 AF395757_1 beta-1,6-glucanase precursor [Hypocrea virens] gi|19072999
70845	GH55_all|Hypvir|gb|AAL84694.1	90.17	763	71	2	1	763	1	759	0	1353	AF395755_1 beta-1,3-glucanase precursor [Hypocrea virens] gi|19072995
79602	GH81_all|Podans|emb|CAP66697.1	55.74	714	305	5	1	709	248	955	0	839	unnamed protein product [Podospora anserina S mat+] gi|170941047
108776	GH55_cha|Hypvir|gb|AAL84695.1	88.7	761	83	2	1	758	1	761	0	1343	3.2.1.39 AF395756_1 beta-1,3-glucanase precursor [Hypocrea virens] gi|19072997
121746	GH55_cha|Triatr|gb|AAF80600.1	77.51	738	156	5	40	776	42	770	0	1194	3.2.1.58 AF253421_1 glucan 1,3-beta-glucosidase GLUC78 precursor [Trichoderma atroviride] gi|8886891
122495	GH76_all|Podans|emb|CAP61818.1	70.81	442	127	2	20	461	32	471	0	661	unnamed protein product [Podospora anserina S mat+] gi|170937161
21725	GH20_cha|Hyplix|gb|AAB47060.1	88.77	579	64	1	3	581	1	578	0	1080	3.2.1.52 exochitinase [Hypocrea lixii] gi|1839391
23346	GH20_cha|Hyplix|gb|AAB47061.1	91.61	584	48	1	20	603	20	602	0	1123	3.2.1.52 exochitinase [Hypocrea lixii] gi|1839393
53949	GH18_all|Aspfum|gb|AAS72549.1	66.77	972	297	9	44	1008	40	992	0	1214	Chi100 [Aspergillus fumigatus] gi|45643372
56894	GH18_all|Triatr|gb|AAZ23945.1	45.15	824	419	15	9	819	37	840	0	673	chitinase 18-10 [Trichoderma atroviride] gi|71143446
62704	GH18_all|Triatr|gb|AAZ23947.1	92.42	356	27	0	2	357	3	358	0	679	chitinase 18-3 [Trichoderma atroviride] gi|71143450
65162	GH18_cha|Hypjec|emb|CAZ16624.1	100	344	0	0	1	344	16	359	0	661	3.2.1.96 endo-N-acetyl-beta-D-glucosaminidase precursor [Hypocrea jecorina] gi|238623587
80833	GH18_cha|Hypjec|dbj|BAD44715.1	100	424	0	0	1	424	1	424	0	818	3.2.1.14 46 kDa chitinase [Hypocrea jecorina] gi|51988013
81598	GH18_all|Hypvir|gb|AAL78814.1	91.94	397	32	0	1	397	1	397	0	753	AF397021_1 class V chitinase [Hypocrea virens] gi|18765881
110317	GH18_all|Trigha|gb|ADF57313.1	95.95	370	15	0	23	392	23	392	0	632	chitinase chi18-17 [Trichoderma ghanense] gi|294992339
119859	GH18_all|Trigha|gb|ADF57298.1	95.43	394	17	1	1	393	1	394	0	719	chitinase chi18-13 [Trichoderma ghanense] gi|294992309
2662	GH47_all|Podans|emb|CAP60420.1	69.66	656	159	4	40	662	96	744	0	916	unnamed protein product [Podospora anserina S mat+] gi|170948256
5807	GH95_all|Aspnig|emb|CAK48586.1	50	744	347	11	2	734	37	766	0	744	unnamed protein product [Aspergillus niger] gi|134083134
22072	GH63_all|Neucra|emb|CAC18158.1	67.81	789	250	3	24	811	37	822	0	1146	related to ER glucosidase I [Neurospora crassa] gi|11595535
45717	GH47_str|Hypjec|gb|AAF34579.1	98.28	523	9	0	1	523	1	523	0	968	3.2.1.113 1,2-a-D-mannosidase [Hypocrea jecorina] gi|6979644|pdb|1HCU[A,B,C,D]
55733	GH92_all|Maggri|gb|EAA51756.1	68.65	756	232	4	18	772	37	788	0	1087	hypothetical protein MG03351.4 [Magnaporthe grisea 70-15] gi|38105315
57098	GH92_all|Penchr|emb|CAP79724.1	62.48	781	228	7	26	745	26	802	0	972	Pc12g00970 [Penicillium chrysogenum Wisconsin 54-1255] gi|211581616
58117	GH89_all|Aspory|dbj|BAE66022.1	51.52	627	292	7	131	745	3	629	0	664	unnamed protein product [Aspergillus oryzae] gi|83775903
58802	GH95_all|Aspnid|gb|EAA57616.1	57.03	775	324	5	26	791	28	802	0	864	hypothetical protein AN6673.2 [Aspergillus nidulans FGSC A4] gi|40738426
60635	GH92_all|Podans|emb|CAP65423.1	70.25	773	226	2	12	781	6	777	0	1152	unnamed protein product [Podospora anserina S mat+] gi|170940196
64285	GH47_all|Podans|emb|CAP60020.1	51.8	1085	446	21	20	1069	71	1113	0	996	unnamed protein product [Podospora anserina S mat+] gi|170947856
65380	GH47_all|Neucra|gb|EAA30860.1	65.05	535	177	6	35	559	55	589	0	692	conserved hypothetical protein [Neurospora crassa OR74A] gi|28921555
69493	GH92_all|Aspnid|gb|EAA63625.1	47.35	792	376	19	14	776	13	792	0	672	hypothetical protein AN3054.2 [Aspergillus nidulans FGSC A4] gi|40744449
69700	GH89_all|Aspory|dbj|BAE66022.1	49.14	641	296	9	137	761	3	629	0	634	unnamed protein product [Aspergillus oryzae] gi|83775903
72488	GH95_all|Geosp.|gb|ACX66629.1	46.85	794	393	10	3	787	2	775	0	694	Alpha-L-fucosidase [Geobacillus sp. Y412MC10] gi|261284658
74198	GH92_all|Maggri|gb|EAA57305.1	65.77	777	249	4	29	802	20	782	0	1092	hypothetical protein MG08274.4 [Magnaporthe grisea 70-15] gi|38111787
79044	GH47_all|Gibzea|emb|CAY09758.1	57.57	575	229	7	1	568	1	567	0	666	unnamed protein product [Gibberella zeae PH-1] gi|227263120
111733	GH92_all|Maggri|gb|EAA57305.1	63.46	780	263	6	25	800	20	781	0	1041	hypothetical protein MG08274.4 [Magnaporthe grisea 70-15] gi|38111787
3739	GH43_all|Gibzea|gb|AAV98258.1	74.68	545	130	2	1	545	1	537	0	868	putative xylanase 33 [Gibberella zeae] gi|56555509
5836	GH2_all|Aspory|dbj|BAE57065.1	59.4	904	355	7	3	900	14	911	0	1123	unnamed protein product [Aspergillus oryzae] gi|83766925
47268	GH3_all|Podans|emb|CAP73569.1	65.89	818	267	7	1	814	62	871	0	1055	unnamed protein product [Podospora anserina S mat+] gi|170946765
55319	GH54_all|Penfun|gb|ADB90535.1	81.86	485	86	1	26	510	26	508	0	746	arabinofuranosidase B [Penicillium funiculosum] gi|284504808
57857	GH2_all|Aspory|dbj|BAE55770.1	49.66	880	394	13	5	879	6	841	0	885	unnamed protein product [Aspergillus oryzae] gi|83765627
58450	GH3_all|Aspory|dbj|BAE64689.1	55.09	737	318	6	64	793	69	799	0	805	unnamed protein product [Aspergillus oryzae] gi|83774566
59391	GH27_cha|Hypjec|emb|CAA93246.1	67.61	602	189	4	24	620	22	622	0	835	3.2.1.22 alpha-galactosidase [Hypocrea jecorina] gi|1580812
59689	GH2_cha||emb|CAK96951.1	45.05	939	477	15	5	923	7	926	0	798	3.2.1.25 beta-mannosidase mndA-Aspergillus niger [] gi|134079322
62166	GH2_all|Neucra|ref|XP_325070.1	65.54	856	288	6	1	852	1	853	0	1228	hypothetical protein [Neurospora crassa OR74A] gi|32409179
64827	GH36_all|Maggri|ref|XP_361058.1	49.55	894	434	9	4	888	3	888	0	880	hypothetical protein MG03601.4 [Magnaporthe grisea 70-15] gi|39943042
69245	GH2_cha||emb|CAK96951.1	52.12	919	422	11	22	933	19	926	0	961	3.2.1.25 beta-mannosidase mndA-Aspergillus niger [] gi|134079322
70021	CE3_all|Aspnid|gb|EAA58486.1	44.73	892	441	22	1	870	59	920	0	724	hypothetical protein AN6464.2 [Aspergillus nidulans FGSC A4] gi|40739296
104797	GH3_all|Podans|emb|CAP73666.1	59.77	773	294	4	23	781	1	770	0	922	unnamed protein product [Podospora anserina S mat+] gi|170946862
76852	GH2_all|Aspnid|gb|EAA64506.1	63.34	611	212	6	8	615	11	612	0	801	hypothetical protein AN2395.2 [Aspergillus nidulans FGSC A4] gi|40745350
77299	GH2_str|Hypjec|dbj|BAD99604.1	100	869	0	0	24	892	24	892	0	1774	3.2.1.165 exo-beta-D-glucosaminidase [Hypocrea jecorina] gi|67625669|pdb|cryst
77506	GH5_all|Neucra|ref|XP_331009.1	70.25	716	211	2	1	715	1	715	0	1086	hypothetical protein [Neurospora crassa OR74A] gi|32421131
79669	GH3_all|Hypvir|gb|ACH72647.1	96.46	932	33	0	1	932	1	932	0	1772	beta-N-acetylglucosaminidase [Hypocrea virens] gi|197709105
108672	GH71_cha|Triasp|emb|CAH04880.1	64.55	598	184	1	35	604	38	635	0	791	3.2.1.59 mutanase [Trichoderma asperellum] gi|58577680
120873	GH71_cha|Triasp|emb|CAH04880.1	83.14	599	91	1	34	622	37	635	0	963	3.2.1.59 mutanase [Trichoderma asperellum] gi|58577680
1885	GH15_all||gb|ACP59397.1	95.26	633	29	1	1	632	1	633	0	1220	Sequence 10 from patent US 7494685 [] gi|228183581
57128	GH13_all|Podans|emb|CAP60319.1	73.3	1562	405	5	1	1552	1	1560	0	2344	unnamed protein product [Podospora anserina S mat+] gi|170948155
59578	GH13_all|Gibmon|gb|ABY89284.1	66.14	567	185	5	32	597	1	561	0	803	putative maltase MLT3 [Gibberella moniliformis] gi|166797279
60085	GH31_all|Magory|ref|XP_364912.1	66.24	859	274	10	1	844	1	858	0	1132	hypothetical protein MGG_09757 [Magnaporthe oryzae 70-15] gi|39963498
82235	GH31_cha|Acrimp|dbj|BAD08418.1	63.35	865	279	5	29	855	27	891	0	1119	3.2.1.20 3.2.1.84 alpha-glucosidase [Acremonium implicatum] gi|41529276
105956	GH13_cha|Trivir|dbj|BAG69580.1	82.21	444	78	1	20	463	21	463	0	783	3.2.1.1 alpha-amylase [Trichoderma viride] gi|197631747
108477	GH13_all|Gibmon|gb|ABY89283.1	72.82	574	151	5	1	573	1	570	0	888	putative maltase MLT2 [Gibberella moniliformis] gi|166797277
121351	GH31_all|Hypjec|gb|AAU87580.1	99.9	964	1	0	1	964	1	964	0	1900	glucosidase II alpha subunit [Hypocrea jecorina] gi|52789943
123368	GH13_all|Neucra|emb|CAB91480.2	81.4	672	124	1	10	680	23	694	0	1162	probable branching enzyme (be1) [Neurospora crassa] gi|16416077
120676	GH37_cha|Metani|emb|CAC17620.1	85.52	739	104	2	1	739	1	736	0	1326	3.2.1.28 neutral trehalase [Metarhizium anisopliae var. anisopliae] gi|11544719
123226	GH37_all|Maggri|gb|AAN38003.1	64.36	665	224	4	21	675	18	679	0	907	trehalase precursor [Magnaporthe grisea] gi|23507179
123456	GH65_all|Penchr|emb|CAP93857.1	68.41	1051	321	7	29	1078	25	1065	0	1501	Pc16g11870 [Penicillium chrysogenum Wisconsin 54-1255] gi|211586110
69944	GH31_all|Heraur|gb|ABX03894.1	49.66	729	336	11	1	729	1	698	0	659	glycoside hydrolase family 31 [Herpetosiphon aurantiacus ATCC 23779] gi|159890814
22197	GH1_all|Hypjec|gb|AAP57758.1	99.79	484	1	0	1	484	1	484	0	1022	Cel1b [Hypocrea jecorina] gi|31747170
46816	GH3_all|Hypjec|gb|AAP57759.1	100	700	0	0	1	700	1	700	0	1387	Cel3d [Hypocrea jecorina] gi|31747172
49081	GH74_cha|Hypjec|gb|AAP57752.1	100	838	0	0	1	838	1	838	0	1522	3.2.1.151 Cel74a [Hypocrea jecorina] gi|31747160
56996	GH5_str|Hypjec|gb|AAA34208.1	100	351	0	0	19	369	21	371	0	751	3.2.1.78 beta-mannase [Hypocrea jecorina] gi|506848|pdb|1QNO[A] 1QNP[A] 1QNQ[A] 1QNR[A] 1QNS[A]
72526	GH67_cha|Hypjec|emb|CAA92949.1	100	847	0	0	1	847	1	847	0	1659	3.2.1.139 alpha-glucuronidase [Hypocrea jecorina] gi|1419338
72567	GH6_str|Hypjec|gb|AAA34210.1	100	471	0	0	1	471	1	471	0	805	3.2.1.91 cellobiohydrolase II [Hypocrea jecorina] gi|170541|pdb|1CB2[A,B] 1HGW[A,B] 1HGY[A,B] 1LG8 1LLX 1QJW[A,B] 1QK0[A,B] 1QK2[A,B] 3CBH[A]
72632	GH27_cha|Hypjec|emb|CAA93244.1	99.55	444	2	0	1	444	1	444	0	932	3.2.1.22 alpha-galactosidase [Hypocrea jecorina] gi|1580816
72704	GH27_cha|Hypjec|emb|CAA93246.1	100	624	0	0	1	624	1	624	0	1261	3.2.1.22 alpha-galactosidase [Hypocrea jecorina] gi|1580812
76210	GH62_all|Hypjec|gb|AAP57750.1	100	322	0	0	1	322	1	322	0	632	Abf2 [Hypocrea jecorina] gi|31747156
76227	GH3_all|Hypjec|gb|AAP57760.1	100	765	0	0	1	765	1	765	0	1564	Cel3e [Hypocrea jecorina] gi|31747174
76672	GH3_cha|Trivir|gb|ACS93768.1	100	744	0	0	1	744	1	744	0	1402	3.2.1.21 beta-D-glucoside glucohydrolase I [Trichoderma viride] gi|242758965
80240	GH35_cha|Hypjec|emb|CAD70669.1	100	1023	0	0	1	1023	1	1023	0	2015	3.2.1.23 beta-galactosidase [Hypocrea jecorina] gi|34370136
82227	GH3_all|Hypjec|gb|AAP57756.1	99.52	834	3	1	1	834	1	833	0	1664	Cel3c [Hypocrea jecorina] gi|31747168
82616	GH5_cha|Trivir|gb|ACD36972.1	100	419	0	0	20	438	20	438	0	749	3.2.1.4 endoglucanase VIII [Trichoderma viride] gi|187766738
120312	GH5_all|Trivir|gb|AAQ21383.1	100	418	0	0	1	418	1	418	0	789	endoglucanase III [Trichoderma viride] gi|33521680
120749	GH1_str|TRIRE|sp|O93785	100	466	0	0	1	466	1	466	0	950	3.2.1.21 O93785_TRIRE Bete-glucosidase [] gi|74654791|pdb|3AHY[A,B,C,D]
121127	GH3_cha|Hypjec|emb|CAA93248.1	100	797	0	0	1	797	1	797	0	1501	3.2.1.37 beta-xylosidase [Hypocrea jecorina] gi|2791278
121735	GH3_all|Hypjec|gb|AAP57755.1	99.89	874	1	0	1	874	1	874	0	1701	Cel3b [Hypocrea jecorina] gi|31747166
122081	GH7_str|Hypjec|gb|AAA34212.1	100	459	0	0	1	459	1	459	0	793	3.2.1.4 endoglucanase I precursor [Hypocrea jecorina] gi|170547|pdb|1EG1[A,C]
123283	GH54_cha|Hypjec|emb|CAA93243.1	100	500	0	0	1	500	1	500	0	953	3.2.1.55 alpha-L-arabinofuranosidase [Hypocrea jecorina] gi|1580814
123989	GH7_cha|Hypkon|emb|CAA49596.1	96.69	514	16	1	1	514	1	513	0	961	3.2.1.- cellulose 1,4-beta-cellobiosidase [Hypocrea koningii] gi|457423
124016	GH36_cha|Hypjec|emb|CAA93245.1	99.87	746	1	0	1	746	1	746	0	1489	3.2.1.22 alpha-galactosidase [Hypocrea jecorina] gi|1580818
3196	GH38_all|Neucra|gb|EAA29252.1	63.82	1089	381	7	1	1077	1	1088	0	1425	hypothetical protein NCU07404 [Neurospora crassa OR74A] gi|28919854
21576	GT15_all|Metani|gb|ADF56048.1	75.64	431	80	3	1	406	1	431	0	695	alpha-1,2-mannosyltransferase [Metarhizium anisopliae] gi|294987227
22005	GT39_all|Neucra|ref|XP_329102.1	72.52	917	234	7	42	944	51	963	0	1385	hypothetical protein [Neurospora crassa OR74A] gi|32417248
22252	GH47_all|Neucra|gb|EAA30258.1	45.97	955	436	19	4	884	7	955	0	779	hypothetical protein NCU02235 [Neurospora crassa OR74A] gi|28920928
22527	GT39_all|Neucra|emb|CAB99175.1	75.55	724	175	2	19	740	25	748	0	1160	probable dolichyl-phosphate-mannose--protein mannosyltransferase [Neurospora crassa] gi|9368945
44529	GT3_all|Podans|emb|CAP73770.1	88.21	704	77	2	3	706	4	701	0	1283	unnamed protein product [Podospora anserina S mat+] gi|170946966
44965	GH93_all|Neucra|gb|EAA29319.1	74.17	453	111	3	1	448	1	452	0	691	hypothetical protein [Neurospora crassa] gi|28919927
46421	GT15_all|Neucra|ref|XP_325535.1	85.48	420	57	2	1	418	86	503	0	780	hypothetical protein [Neurospora crassa OR74A] gi|32410109
47926	GH71_all|Neucra|gb|EAA31326.1	71.15	610	167	4	81	690	615	1215	0	875	hypothetical protein [Neurospora crassa] gi|28922055
48707	GT20_all|Beabas|gb|ACY82595.1	75.77	871	209	2	1	870	1	870	0	1366	trehalose-6-phosphate phosphorylase [Beauveria bassiana] gi|267931127
51153	GT4_all|Neucra|emb|CAB91745.2	65.35	531	165	4	3	514	16	546	0	682	related to ALG11 protein [Neurospora crassa] gi|18376011
51492	GT2_all|Gibmon|gb|ACY08039.1	82.56	900	140	6	14	906	13	902	0	1374	chitin synthase 3a [Gibberella moniliformis] gi|262069070
54372	CE1_all|Podans|emb|CAP71792.1	48.6	1105	453	20	124	1145	22	1094	0	840	unnamed protein product [Podospora anserina S mat+] gi|170945679
55005	GT22_all|Maggri|ref|XP_359798.1	71.17	489	123	3	1	484	1	476	0	684	hypothetical protein MG04979.4 [Magnaporthe grisea 70-15] gi|39940522
55341	GT2_all|Beabas|gb|AAU93842.1	78.37	971	186	5	18	984	12	962	0	1556	class 2 chitin synthase [Beauveria bassiana] gi|53801262
58188	GT2_all|Gibmon|gb|ACY08041.1	79.36	1158	227	9	69	1216	1	1156	0	1799	chitin synthase 4 [Gibberella moniliformis] gi|262069074
62182	GT1_all|Collag|dbj|BAH60889.1	60.87	1421	470	19	34	1381	40	1447	0	1513	autophagy-related protein 26 [Colletotrichum lagenarium] gi|238550094
62305	GT24_all|Neucra|ref|XP_331125.1	57.43	1473	592	20	8	1452	8	1473	0	1608	hypothetical protein [Neurospora crassa OR74A] gi|32421363
62424	GT1_all|Maggri|ref|XP_361100.1	51.57	1270	447	20	41	1215	36	1232	0	1121	hypothetical protein MG03643.4 [Magnaporthe grisea 70-15] gi|39943126
63341	GT4_all|Podans|emb|CAP70952.1	82.07	474	71	4	5	470	4	471	0	783	unnamed protein product [Podospora anserina S mat+] gi|170944840
65333	GH15_all|Podans|emb|CAP69519.1	75.57	663	159	2	11	671	40	701	0	1051	unnamed protein product [Podospora anserina S mat+] gi|170943867
66814	GT57_all|Magory|ref|XP_364465.1	70.4	544	149	4	39	572	56	597	0	732	hypothetical protein MGG_09310 [Magnaporthe oryzae 70-15] gi|39959120
69211	GT15_all|Maggri|ref|XP_362599.1	74.74	392	98	1	3	394	1	391	0	665	hypothetical protein MG08182.4 [Magnaporthe grisea 70-15] gi|39946124
71563	GT2_all|Fusoxy|gb|ABS11265.1	72.75	1780	454	19	1	1758	10	1780	0	2543	ChsVb [Fusarium oxysporum f. sp. lycopersici] gi|151413789
73722	GT90_all|Neucra|gb|EAA28085.1	60.22	538	201	5	3	527	80	617	0	686	conserved hypothetical protein [Neurospora crassa OR74A] gi|28918411
75295	GT20_all|Neucra|ref|XP_324973.1	73.41	914	227	5	1	904	1	908	0	1347	hypothetical protein [Neurospora crassa OR74A] gi|32408985
75336	GT22_all|Neucra|emb|CAF05992.1	67.62	593	181	3	35	622	13	599	0	824	related to mannosyltransferase [Neurospora crassa] gi|40882166
75421	GT39_cha|Hypjec|gb|AAP05785.1	99.87	773	1	0	1	773	1	773	0	1587	2.4.1.109 mannosyltransferase PMTI [Hypocrea jecorina] gi|29837409
77283	GT2_all|Penchr|emb|CAP86064.1	76.23	589	139	1	1	589	166	753	0	929	Pc20g07350 [Penicillium chrysogenum Wisconsin 54-1255] gi|211587993
77602	GT20_all|Beabas|gb|ACY82593.1	94.09	474	28	0	25	498	25	498	0	860	trehalose-6-phosphate synthase [Beauveria bassiana] gi|267931067
78176	GT48_all|Nechae|gb|ABC59463.1	82.54	1838	286	9	72	1882	63	1892	0	2933	beta-(1, 3)-D-glucan synthase [Nectria haematococca mpVI] gi|84620620
78852	CE10_all|Neucra|emb|CAD21215.1	57.24	746	259	9	1	690	103	844	0	748	related to hormone-sensitive lipase [Neurospora crassa] gi|18375989
79396	GT2_all|Maggri|ref|XP_363265.1	67.9	461	144	3	15	473	23	481	0	648	hypothetical protein MG01191.4 [Magnaporthe grisea 70-15] gi|39950207
79606	GH115_all|Fusspo|gb|AAO27748.1	50.52	970	462	8	1	955	1	967	0	952	unknown [Fusarium sporotrichioides] gi|27924023
79921	GH92_all|Aspory|dbj|BAE55274.1	67.01	770	247	5	24	790	20	785	0	1098	unnamed protein product [Aspergillus oryzae] gi|83765131
80654	GT1_all|Glocin|gb|AAD00894.3	57.54	902	350	4	7	875	5	906	0	1004	CHIP6 [Glomerella cingulata] gi|15487658
81211	GT62_all|Neucra|emb|CAD70999.1	85.4	404	59	0	1	404	1	404	0	711	probable ANP1 protein [Neurospora crassa] gi|28950141
82551	GT62_all|Podans|emb|CAP71426.1	84.83	389	59	0	1	389	11	399	0	636	unnamed protein product [Podospora anserina S mat+] gi|170945314
105557	GT34_all|Podans|emb|CAP69563.1	72.81	423	107	3	39	459	45	461	0	680	unnamed protein product [Podospora anserina S mat+] gi|170943911
108346	GH18_all|Aspory|dbj|BAE60282.1	53.91	1278	506	14	14	1281	8	1212	0	1373	unnamed protein product [Aspergillus oryzae] gi|83770149
111138	GH95_all|Aspnig|emb|CAK48586.1	49.63	675	298	8	46	692	103	763	0	645	unnamed protein product [Aspergillus niger] gi|134083134
112271	GT2_all|Gibmon|gb|ACY08037.1	79.87	919	138	8	1	888	1	903	0	1376	chitin synthase 1 [Gibberella moniliformis] gi|262069066
120198	GT35_all|Podans|emb|CAP67393.1	84.4	878	137	0	5	882	4	881	0	1506	unnamed protein product [Podospora anserina S mat+] gi|170941739
120807	GT66_all|Neucra|ref|XP_331907.1	81.84	749	122	2	1	743	254	994	0	1185	hypothetical protein [Neurospora crassa OR74A] gi|32422927
121418	CE16_cha|Hypjec|gb|ABI34466.1	99.71	348	1	0	1	348	1	348	0	735	3.1.1.6 acetyl esterase [Hypocrea jecorina] gi|113206519
121491	GT4_all|Magory|ref|XP_369049.1	66.62	686	223	3	5	685	4	688	0	927	hypothetical protein MGG_00195 [Magnaporthe oryzae 70-15] gi|39975317
121920	GT57_all|Podans|emb|CAP68563.1	79.2	500	104	0	1	500	1	500	0	768	unnamed protein product [Podospora anserina S mat+] gi|170942910
122172	GT2_all|Neolol|gb|ABF20219.1	77.22	1861	412	8	4	1859	7	1860	0	2843	class V chitin synthase [Neotyphodium lolii] gi|94469539
122993	GT2_all|Podans|emb|CAP73326.1	60.97	597	213	6	13	601	15	599	0	699	unnamed protein product [Podospora anserina S mat+] gi|170946525
123163	GH47_all|Maggri|gb|EAA55228.1	78.03	842	172	7	4	834	623	1462	0	1132	hypothetical protein MG06885.4 [Magnaporthe grisea 70-15] gi|38109341
123173	GT41_all|Podans|emb|CAP72820.1	63.04	1093	350	13	696	1738	547	1635	0	1265	unnamed protein product [Podospora anserina S mat+] gi|170946019
123740	GT90_all|Magory|ref|XP_360541.1	54.26	658	273	8	3	634	25	680	0	732	hypothetical protein MGG_10853 [Magnaporthe oryzae 70-15] gi|39942008
124228	GT2_all|Neucra|ref|XP_324625.1	72.45	715	154	5	10	681	11	725	0	1008	hypothetical protein [Neurospora crassa OR74A] gi|32408287
69123	GH76_all|Podans|emb|CAP73625.1	68.51	435	135	2	27	460	24	457	2e-179	627	unnamed protein product [Podospora anserina S mat+] gi|170946821
105931	GH20_all|Aspnig|emb|CAK43562.1	47.77	695	322	12	16	680	21	704	4e-178	624	unnamed protein product [Aspergillus niger] gi|134054722
103049	GH28_cha|Hyplix|emb|CAM07141.1	92.11	380	29	1	1	379	1	380	6e-178	622	3.2.1.15 endopolygalacturonase [Hypocrea lixii] gi|219940334
22914	GH72_all|Gibmon|gb|ABE72866.1	61.49	522	198	3	22	540	19	540	1e-177	622	beta-1,3-glucanosyltransferase [Gibberella moniliformis] gi|91992190
50215	GH16_all|Podans|emb|CAP65600.1	66.74	481	153	5	3	481	4	479	7e-177	619	unnamed protein product [Podospora anserina S mat+] gi|170940373
104230	GH13_all|Aspnid|gb|EAA65758.1	44.8	808	400	10	26	826	1584	2352	8e-177	620	hypothetical protein AN0352.2 [Aspergillus nidulans FGSC A4] gi|40746602
59791	GH18_cha|Hyplix|gb|AAM93195.1	91.42	338	28	1	1	338	1	337	2e-176	617	3.2.1.14 AF525753_1 37 kDa chitinase [Hypocrea lixii] gi|22135429
79671	CE9_all|Magory|gb|ADD84625.1	73.9	433	110	2	1	431	1	432	2e-176	617	CGI-14-like protein [Magnaporthe oryzae] gi|291195818
120229	GH10_cha|Hypjec|dbj|BAA89465.2	100	347	0	0	1	347	1	347	5e-176	615	3.2.1.8 xylanase III [Hypocrea jecorina] gi|7328936
55950	GT90_all|Neucra|ref|XP_957109.1	47.76	647	320	6	1	633	126	768	3e-174	611	hypothetical protein [Neurospora crassa OR74A] gi|85083363
53731	GH5_all|Magory|ref|XP_368714.1	71.65	388	110	0	19	406	23	410	7e-174	608	hypothetical protein MGG_00530 [Magnaporthe oryzae 70-15] gi|39974647
65986	GH27_all|Maggri|ref|XP_362213.1	58.8	483	185	6	19	492	82	559	4e-172	603	hypothetical protein MG04658.4 [Magnaporthe grisea 70-15] gi|39945352
54242	GH55_cha|Hypvir|gb|AAL84695.1	47.7	738	345	18	19	735	17	734	5e-172	603	3.2.1.39 AF395756_1 beta-1,3-glucanase precursor [Hypocrea virens] gi|19072997
62645	GH18_all|Triatr|gb|AAZ23948.1	73.35	394	102	3	1	393	1	392	3e-171	600	chitinase 18-4 [Trichoderma atroviride] gi|71143452
122992	GT31_all|Podans|emb|CAP73327.1	54.76	515	210	9	1	510	1	497	3e-169	593	unnamed protein product [Podospora anserina S mat+] gi|170946526
111953	GH47_all|Podans|emb|CAP73076.1	54.72	561	235	4	16	560	136	693	1e-166	585	unnamed protein product [Podospora anserina S mat+] gi|170946275
57179	GH105_all|Neucra|ref|XP_331853.1	74.4	375	93	2	1	372	1	375	3e-165	580	hypothetical protein [Neurospora crassa OR74A] gi|32422819
72339	GH18_all|Triatr|gb|AAZ23945.1	38.82	881	449	24	13	852	9	840	3e-163	575	chitinase 18-10 [Trichoderma atroviride] gi|71143446
80714	GT22_all|Neucra|ref|XP_322279.1	54.26	634	234	11	26	630	49	655	6e-163	573	hypothetical protein [Neurospora crassa OR74A] gi|32403332
55999	GH27_all|Maggri|ref|XP_362213.1	60.91	486	180	6	12	490	74	556	2e-162	571	hypothetical protein MG04658.4 [Magnaporthe grisea 70-15] gi|39945352
2735	GH18_all|Hypvir|gb|AAL78812.1	56.49	524	184	5	1	488	9	524	3e-162	570	AF397019_1 class V chitinase [Hypocrea virens] gi|18765877
47127	GH71_all|Aspnid|gb|EAA58990.1	59.61	463	181	2	45	502	516	977	2e-159	561	hypothetical protein AN8252.2 [Aspergillus nidulans FGSC A4] gi|40739800
53542	GH76_all|Podans|emb|CAP68082.1	64.47	425	144	4	10	428	1	424	2e-157	554	unnamed protein product [Podospora anserina S mat+] gi|170942430
77227	GT21_all|Neucra|emb|CAB88601.1	57.86	496	189	8	24	502	24	516	4e-156	550	hypothetical protein [Neurospora crassa] gi|7635885
79960	GH47_all|Podans|emb|CAP60901.1	55.2	567	232	8	52	601	72	633	6e-155	546	unnamed protein product [Podospora anserina S mat+] gi|170936242
73134	GT20_all|Podans|emb|CAP65155.1	45.65	666	314	10	25	649	1	659	6e-155	546	unnamed protein product [Podospora anserina S mat+] gi|170939929
73643	GH61_cha|Hypjec|emb|CAA71999.1	100	344	0	0	1	344	1	344	5e-154	542	3.2.1.4 endoglucanase IV [Hypocrea jecorina] gi|2315274
59082	GH18_all|Triatr|gb|AAZ23946.1	73.79	351	92	0	3	353	45	395	7e-154	542	chitinase 18-2 [Trichoderma atroviride] gi|71143448
77942	GH72_all|Podans|emb|CAP70873.1	62.53	419	153	4	17	432	17	434	2e-153	541	unnamed protein product [Podospora anserina S mat+] gi|170944762
58609	GT62_all|Neucra|ref|XP_331834.1	72.65	373	101	1	1	372	1	373	2e-152	537	hypothetical protein [Neurospora crassa OR74A] gi|32422781
121227	GT2_all|Neucra|ref|XP_326241.1	71.28	383	91	4	49	412	56	438	8e-152	535	hypothetical protein [Neurospora crassa OR74A] gi|32411521
73179	GH71_all|Aspnig|emb|CAK44966.1	62.22	397	144	4	31	427	40	430	1e-151	535	unnamed protein product [Aspergillus niger] gi|134075332
72788	GT31_all|Neucra|ref|XP_325733.1	53.56	506	192	7	83	547	91	594	2e-151	535	hypothetical protein [Neurospora crassa OR74A] gi|32410505
82633	GH72_all|Gibmon|gb|ABE72866.1	59.04	459	185	3	5	460	2	460	4e-151	533	beta-1,3-glucanosyltransferase [Gibberella moniliformis] gi|91992190
27042	GT90_all|Maggri|ref|XP_365280.1	46.88	561	271	7	1	544	260	810	1e-150	532	hypothetical protein MG01982.4 [Magnaporthe grisea 70-15] gi|39967355
58887	GH78_all|Amymed|gb|ADJ42920.1	48.28	638	262	16	84	695	223	818	5e-148	524	alpha-L-rhamnosidase [Amycolatopsis mediterranei U32] gi|299792545
69736	GH30_cha|Neucra|dbj|BAB91213.1	54.72	477	208	7	4	476	6	478	3e-147	520	3.2.1.75 beta-1,6-glucanase Neg1 [Neurospora crassa] gi|20373090
53186	PL20_str|Hypjec|dbj|BAG80639.1	100	258	0	0	1	258	1	258	7e-147	518	4.2.2.14 glucuronan lyase A [Hypocrea jecorina] gi|209976937|pdb|2ZZJ[A]
4561	GT32_all|Neucra|ref|XP_327624.1	61.83	393	136	3	11	393	21	409	1e-145	514	hypothetical protein [Neurospora crassa OR74A] gi|32414289
68064	GH43_all|Maggri|ref|XP_361931.1	77.63	295	66	0	28	322	25	319	2e-145	514	hypothetical protein MG04376.4 [Magnaporthe grisea 70-15] gi|39944788
43873	GH18_cha|Hyplix|emb|CAA56315.1	83.95	324	49	1	1	324	1	321	4e-145	513	3.2.1.14 chitinase [Hypocrea lixii] gi|1420880
63828	GT22_all|Maggri|ref|XP_365064.1	51.63	583	227	7	1	533	11	588	5e-145	513	hypothetical protein MG09909.4 [Magnaporthe grisea 70-15] gi|39965065
69557	GH3_all|Penchr|emb|CAP94355.1	51.73	520	215	3	1	487	12	528	2e-144	511	Pc18g01310 [Penicillium chrysogenum Wisconsin 54-1255] gi|211586709
64543	GT50_all|Podans|emb|CAD60578.1	67	397	108	5	29	405	48	441	2e-144	511	unnamed protein product [Podospora anserina] gi|27764298
49409	GH76_all|Maggri|gb|EAA50256.1	55.89	433	184	3	5	430	3	435	1e-143	508	hypothetical protein MG04015.4 [Magnaporthe grisea 70-15] gi|38103573
73632	CE5_str|Hypjec|emb|CAA93247.1	100	302	0	0	1	302	1	302	1e-143	508	3.1.1.72 acetyl xylan esterase [Hypocrea jecorina] gi|1431620|pdb|1QOZ[A,B]
65646	GT32_all|Neucra|ref|XP_324789.1	66.76	370	110	1	1	357	1	370	6e-143	506	hypothetical protein [Neurospora crassa OR74A] gi|32408617
72012	GT8_cha|Neucra|emb|CAD70922.1	46.64	639	233	14	7	556	6	625	6e-143	506	2.4.1.186 related to glycogenin-2 beta [Neurospora crassa] gi|28949936
111750	GH43_all|Maggri|ref|XP_366410.1	42.02	683	346	14	9	659	597	1261	2e-142	505	hypothetical protein MG10628.4 [Magnaporthe grisea 70-15] gi|39970039
78713	GH72_all|Neucra|emb|CAD70378.1	66.39	357	109	3	20	374	18	365	3e-141	500	related to beta (1-3) glucanosyltransferase [Neurospora crassa] gi|28881197
76700	GH17_all|Neucra|ref|XP_327633.1	69.23	325	97	1	270	591	440	764	8e-141	499	hypothetical protein [Neurospora crassa OR74A] gi|32414307
66608	CE10_all|Schpom|emb|CAA20138.1	38.09	764	423	15	138	892	55	777	3e-140	498	dipeptidyl peptidase (predicted) [Schizosaccharomyces pombe] gi|3395554
123726	GH16_cha||gb|AAE53061.1	84.59	292	40	2	1	287	1	292	6e-140	495	3.2.1.6 Sequence 4 from patent US 6140096 [] gi|14099921
76266	GH16_all|Neucra|ref|XP_325541.1	71.08	325	93	1	21	344	28	352	5e-139	493	hypothetical protein [Neurospora crassa OR74A] gi|32410121
70035	GT4_all|Maggri|ref|XP_365682.1	58.81	454	168	5	1	435	132	585	5e-139	493	hypothetical protein MG02384.4 [Magnaporthe grisea 70-15] gi|39968583
74168	GT2_cha|Hypjec|gb|AAG32629.1	100	243	0	0	1	243	1	243	8e-139	491	2.4.1.83 AF102883_1 mannose phospho-dolichol synthase [Hypocrea jecorina] gi|11181548
25224	GH65_all|Picpas|emb|CAY71585.1	32.65	980	568	20	4	929	72	1013	8e-138	490	Acid trehalase required for utilization of extracellular trehalose [Pichia pastoris GS115] gi|238033563
61121	GH15_all|Aspnid|gb|EAA64118.1	44.96	556	276	9	15	558	699	1236	1e-137	489	hypothetical protein AN8904.2 [Aspergillus nidulans FGSC A4] gi|40744962
124043	GH18_all|Metani|emb|CAC07216.1	61.13	391	147	3	24	410	24	413	5e-136	483	putative endochitinase CHI2 [Metarhizium anisopliae var. acridum] gi|9971103
65215	CE4_all|Aspnig|emb|CAK42197.1	70.51	312	80	1	1	312	1	300	6e-136	482	unnamed protein product [Aspergillus niger] gi|134082080
3914	GT90_all|Aspory|dbj|BAE65618.1	44.83	551	289	10	3	543	80	625	1e-135	482	unnamed protein product [Aspergillus oryzae] gi|83775498
123232	GH12_str||gb|AAE59774.1	99.15	234	0	1	1	234	1	232	2e-135	479	3.2.1.4 Sequence 1 from patent US 6187732 [] gi|14118535|pdb|1H8V[A,B,C,D,E,F] 1OA2[A,B,C,D,E,F] 1OLQ[A,B]
123538	GH72_all|Neucra|emb|CAD21369.1	59.32	440	177	2	18	456	19	457	8e-135	479	probable GEL1 protein [Neurospora crassa] gi|18376255
27395	GH76_all|Neucra|ref|XP_330651.1	44.41	590	241	10	5	510	48	634	1e-133	475	hypothetical protein [Neurospora crassa OR74A] gi|32420415
74223	GH11_all|Trivir|gb|ABK59833.1	100	229	0	0	1	229	1	229	5e-133	472	endo-1,4-beta-xylanase [Trichoderma viride] gi|117959724
56876	GT69_all|Aspnig|emb|CAK38741.1	65.07	355	118	4	62	415	67	416	9e-132	469	unnamed protein product [Aspergillus niger] gi|134058757
120961	GH61_all|Trivir|gb|ACD36971.1	100	249	0	0	1	249	1	249	6e-131	465	endoglucanase VII [Trichoderma viride] gi|187766736
103850	GT33_all|Maggri|ref|XP_366275.1	52.94	459	198	8	26	471	1	454	9e-129	459	hypothetical protein MG10494.4 [Magnaporthe grisea 70-15] gi|39969769
72685	GT30_all|Neimen|emb|CBA03971.1	60.45	402	155	2	40	440	5	403	1e-128	459	6-phosphogluconate dehydrogenase, decarboxylating [Neisseria meningitidis serogroup W135] gi|254671829
70341	GH75_all|Hyplix|gb|AAS77607.1	91.06	235	21	0	1	235	1	235	1e-126	450	chitosanase [Hypocrea lixii] gi|45825884
66792	GH17_all|Glogra|emb|CAQ16224.1	67.41	316	101	1	1	316	1	314	1e-126	451	hypothetical protein [Glomerella graminicola] gi|209570316
121355	GH18_all|Neucra|emb|CAD70866.1	60.64	376	107	6	1	339	1	372	3e-126	450	related to chitinase [Neurospora crassa] gi|28950104
66888	GT71_all|Aspnig|emb|CAK42458.1	52.28	461	199	8	31	480	55	505	1e-125	449	unnamed protein product [Aspergillus niger] gi|134082542
49976	GH45_all|Trivir|gb|AAQ21385.1	100	242	0	0	1	242	1	242	2e-124	443	endoglucanase V [Trichoderma viride] gi|33521684
66804	GT69_all|Neucra|ref|XP_325771.1	61.83	372	131	4	1	363	84	453	3e-124	444	hypothetical protein [Neurospora crassa OR74A] gi|32410581
104121	GT58_all|Neucra|gb|AAK07848.1	65.52	377	127	3	8	382	22	397	1e-123	442	AF309689_10 putative NOT-56 mannosyltransferase G6G8.10 [Neurospora crassa] gi|12802365
27259	GH27_cha|Hypjec|emb|CAA93246.1	51.64	457	209	5	1	446	167	622	7e-123	439	3.2.1.22 alpha-galactosidase [Hypocrea jecorina] gi|1580812
123818	GH11_str|Hypjec|gb|AAB29346.1	100	223	0	0	1	223	1	223	2e-122	436	3.2.1.8 endoxylanase II [Hypocrea jecorina] gi|455907|pdb|1ENX[A,B] 1RED[A,B] 1REE[A,B] 1REF[A,B] 1XYO[A,B] 1XYP[A,B] 2D97[A] 2D98[A] 2DFB[A] 2DFC[A] 2JIC[A]
56203	GT76_all|Gibzea|gb|EAA76896.1	55.96	436	179	4	1	436	1	423	2e-122	437	hypothetical protein FG09255.1 [Gibberella zeae PH-1] gi|42554053
70186	GH28_all|Aspory|dbj|BAE61127.1	54.97	382	169	2	25	405	27	406	7e-122	436	unnamed protein product [Aspergillus oryzae] gi|83770995
68347	GH18_all|Metani|emb|CAC07216.1	61.48	392	138	4	23	401	23	414	1e-121	435	putative endochitinase CHI2 [Metarhizium anisopliae var. acridum] gi|9971103
22633	CE1_all|Micsp.|gb|ACO62070.1	57.29	384	156	4	2	377	297	680	2e-121	434	formaldehyde dehydrogenase/S-formylglutathione hydrolase [Micromonas sp. RCC299] gi|226516075
112140	GH28_all|Fusoxy|dbj|BAE97182.1	54.06	394	162	5	3	377	6	399	4e-120	430	exopolygalacturonase [Fusarium oxysporum f. sp. tracheiphilum] gi|109945490
74807	GH76_all|Metani|gb|ABD49724.1	56.48	409	162	7	3	409	2	396	9e-119	426	glycosyl hydrolase [Metarhizium anisopliae] gi|88766409
5607	GH79_all|Aspnid|gb|EAA57680.1	49.68	463	219	7	3	460	1337	1790	1e-118	426	hypothetical protein AN6925.2 [Aspergillus nidulans FGSC A4] gi|40738490
56812	GT59_all|Podans|emb|CAP67237.1	41.37	655	263	15	29	663	87	640	4e-118	424	unnamed protein product [Podospora anserina S mat+] gi|170941583
81661	GT31_all|Podans|emb|CAP67509.1	42.75	517	258	13	18	500	76	588	2e-117	422	unnamed protein product [Podospora anserina S mat+] gi|170941856
75015	GH27_cha|Hypjec|emb|CAA93246.1	48.46	456	220	5	34	475	168	622	6e-115	413	3.2.1.22 alpha-galactosidase [Hypocrea jecorina] gi|1580812
67844	GH76_all|Maggri|gb|EAA50256.1	54.37	366	162	2	4	366	32	395	1e-114	412	hypothetical protein MG04015.4 [Magnaporthe grisea 70-15] gi|38103573
73248	GH55_all|Neucra|gb|EAA29800.1	36.68	766	438	22	57	796	33	777	1e-114	413	hypothetical protein [Neurospora crassa] gi|28920433
68470	GT4_all|Aspory|dbj|BAE55966.1	51.43	420	185	4	21	440	10	410	3e-114	411	unnamed protein product [Aspergillus oryzae] gi|83765823
71117	GT8_all|Magory|ref|XP_361618.1	62.66	316	110	2	1	315	10	318	3e-114	410	hypothetical protein MGG_04092 [Magnaporthe oryzae 70-15] gi|39944162
56427	CE10_all|Neucra|emb|CAB91679.1	46.35	479	226	5	43	503	19	484	5e-114	410	conserved hypothetical protein [Neurospora crassa] gi|7899389
78929	GH43_all|Maggri|ref|XP_361931.1	59.23	363	145	2	4	365	561	921	6e-114	409	hypothetical protein MG04376.4 [Magnaporthe grisea 70-15] gi|39944788
55802	GH76_all|Podans|emb|CAP67249.1	48.13	455	225	5	1	452	1	447	9e-113	406	unnamed protein product [Podospora anserina S mat+] gi|170941595
80761	GH95_all|Aspnid|gb|EAA63677.1	50.72	483	212	9	25	493	1208	1678	3e-112	404	hypothetical protein AN3106.2 [Aspergillus nidulans FGSC A4] gi|40744501
124175	GH64_all|Cataci|gb|ACU74083.1	53.17	378	165	6	2	376	33	401	7e-112	402	Carbohydrate binding family 6 [Catenulispora acidiphila DSM 44928] gi|256360586
66687	GT17_all|Magory|ref|XP_362071.1	60.84	309	118	2	65	370	60	368	1e-110	399	hypothetical protein MGG_04516 [Magnaporthe oryzae 70-15] gi|39945068
108671	GH3_all|Flajoh|gb|ABQ05073.1	33.06	959	521	27	1	919	2	879	4e-110	398	Candidate beta-glycosidase; Glycoside hydrolase family 3 [Flavobacterium johnsoniae UW101] gi|146154219
58239	GH16_all|Magory|ref|XP_365073.1	59.7	335	116	6	1	334	10	326	3e-109	394	hypothetical protein MGG_09918 [Magnaporthe oryzae 70-15] gi|39965159
39942	GH17_all|Neucra|ref|XP_326236.1	61.95	318	119	2	1	317	10	326	1e-108	392	hypothetical protein [Neurospora crassa OR74A] gi|32411511
65817	GT69_all|Podans|emb|CAP61615.1	59.63	322	121	4	2	319	35	351	1e-108	391	unnamed protein product [Podospora anserina S mat+] gi|170936956
121294	GH16_all|Penchr|emb|CAP86733.1	59.18	343	134	2	36	375	51	390	2e-108	391	Pc20g14040 [Penicillium chrysogenum Wisconsin 54-1255] gi|211588617
44214	CE5_all|Hypjec|gb|AAP57757.1	100	199	0	0	27	225	27	225	4e-105	380	Axe2 [Hypocrea jecorina] gi|31747152
23171	GH4_all|uncmar|gb|ACX49739.1	25	1976	1183	64	18309	20119	11	1852	5e-105	386	siderophore 2,3-dihydroxybenzoate synthesis-like protein [uncultured marine bacterium 1n22] gi|260765347
106575	GH79_all|Podans|emb|CAP59870.1	65.25	282	98	0	14	295	16	297	1e-103	376	unnamed protein product [Podospora anserina S mat+] gi|170947708
123786	GH4_all|uncmar|gb|ACX49739.1	25.06	1939	1219	55	994	2795	3	1844	1e-103	381	siderophore 2,3-dihydroxybenzoate synthesis-like protein [uncultured marine bacterium 1n22] gi|260765347
69189	PL20_str|Hypjec|dbj|BAG80639.1	67.2	250	82	0	7	256	8	257	2e-103	374	4.2.2.14 glucuronan lyase A [Hypocrea jecorina] gi|209976937|pdb|2ZZJ[A]
70197	GH61_all|Aspnid|gb|EAA59072.1	53.55	366	133	11	2	346	272	621	9e-101	365	hypothetical protein AN3511.2 [Aspergillus nidulans FGSC A4] gi|40739882
123185	GT2_all|Mytgal|gb|ABQ08059.1	31.72	867	488	21	77	873	3	835	1e-100	367	chitin synthase [Mytilus galloprovincialis] gi|146152115
107268	CE1_all|Neucra|ref|XP_322259.1	63.48	293	97	6	4	286	3	295	3e-100	363	hypothetical protein [Neurospora crassa OR74A] gi|32403292
60867	GT31_all|Podans|emb|CAP67509.1	40.87	460	247	13	64	501	132	588	2e-99	362	unnamed protein product [Podospora anserina S mat+] gi|170941856
76954	GH18_all|Aspnid|gb|EAA58983.1	40.15	533	268	13	103	603	360	873	2e-99	362	hypothetical protein AN8245.2 [Aspergillus nidulans FGSC A4] gi|40739793
60489	CE5_cha|Hyplix|gb|ABN48556.1	85.29	204	30	0	1	204	45	248	4e-99	359	3.1.1.74 putative cutinase [Hypocrea lixii] gi|125656332
66843	GH16_all|Podans|emb|CAP65576.1	57.36	326	125	4	17	329	23	347	6e-99	359	unnamed protein product [Podospora anserina S mat+] gi|170940349
69276	GH30_all|Lepmac|gb|AAO49459.1	44.54	449	231	10	21	458	52	493	3e-98	357	AF487263_8 putative endo-exoxylanase [Leptosphaeria maculans] gi|28629056
56328	GT31_all|Magory|ref|XP_365275.1	41.43	449	238	9	60	501	80	510	7e-97	353	hypothetical protein MGG_01977 [Magnaporthe oryzae 70-15] gi|39967306
56448	GH18_all|Magory|dbj|BAI44121.1	44.96	407	164	6	21	368	18	423	1e-96	352	putative chitinase [Magnaporthe oryzae] gi|260279101
69841	GH75_all|Aspnid|gb|EAA59719.1	38.95	629	303	17	6	623	11	569	1e-95	349	hypothetical protein AN8097.2 [Aspergillus nidulans FGSC A4] gi|40740529
79832	GT34_all|Neucra|emb|CAB91762.2	52.65	321	139	3	1	309	1	320	2e-95	347	related to alpha-1, 2-galactosyltransferase [Neurospora crassa] gi|18376028
123639	GH64_all|Penchr|emb|CAP79867.1	39.6	447	258	6	1	445	1	437	1e-93	342	Pc12g02400 [Penicillium chrysogenum Wisconsin 54-1255] gi|211581749
65406	GH16_all|Metani|gb|ABC65824.1	69.08	249	73	2	27	275	25	269	1e-93	341	cell wall glucanosyltransferase Mwg1 [Metarhizium anisopliae] gi|84795041
39755	GH16_all|Gibzea|gb|AAT84251.1	50.58	342	157	4	1	342	29	358	4e-93	340	putative xylanase 3 [Gibberella zeae] gi|50844258
54633	GT31_all|Podans|emb|CAP61799.1	39.43	454	215	10	6	442	86	496	7e-93	340	unnamed protein product [Podospora anserina S mat+] gi|170937142
76652	CE10_all|Deirad|gb|AAF12585.1	38.27	473	288	3	12	484	358	826	8e-93	340	AE001826_54 arylesterase/monoxygenase [Deinococcus radiodurans R1] gi|6460881
73102	GH39_all|Penchr|emb|CAP93190.1	38.54	467	238	9	10	436	10	467	1e-91	335	Pc16g05200 [Penicillium chrysogenum Wisconsin 54-1255] gi|211585488
62603	GT90_all|Podans|emb|CAP59919.1	32.77	827	496	12	146	962	13	789	1e-91	337	unnamed protein product [Podospora anserina S mat+] gi|170947756
49197	GH28_all|Vitvin|emb|CAN65674.1	37.06	564	299	14	147	699	111	629	7e-91	334	hypothetical protein [Vitis vinifera] gi|147835149
67600	GT2_all|Aspory|dbj|BAE60326.1	37.84	547	293	5	49	594	98	598	1e-90	333	unnamed protein product [Aspergillus oryzae] gi|83770193
49193	GH17_all|Zeamay|gb|ACN30842.1	48.28	379	182	7	179	554	212	579	6e-90	330	unknown [Zea mays] gi|223973309
106113	GT31_all|Bostau|gb|ABG81487.1	48.7	384	170	5	3	382	5	365	1e-89	330	coatomer protein complex, subunit gamma 1 [Bos taurus] gi|110665682
27554	GH61_all|Maggri|gb|EAA52941.1	48.62	327	163	4	1	326	18	340	2e-89	327	hypothetical protein MG06069.4 [Magnaporthe grisea 70-15] gi|38106662
54219	CE5_str|Hypjec|emb|CAA93247.1	76.92	208	48	0	5	212	30	237	2e-89	327	3.1.1.72 acetyl xylan esterase [Hypocrea jecorina] gi|1431620|pdb|1QOZ[A,B]
65137	GH64_all|Penchr|emb|CAP79867.1	43.14	401	222	4	28	426	41	437	1e-88	325	Pc12g02400 [Penicillium chrysogenum Wisconsin 54-1255] gi|211581749
69490	CE4_all|Maggri|dbj|BAB79692.1	47.76	379	173	8	1	359	77	450	1e-88	325	chitin binding protein [Magnaporthe grisea] gi|18143615
70923	GH75_all|Aspnid|gb|EAA59719.1	34.72	599	296	15	26	600	42	569	6e-88	324	hypothetical protein AN8097.2 [Aspergillus nidulans FGSC A4] gi|40740529
58651	GT47_all|Vitvin|emb|CAN80640.1	42.11	418	228	7	1	414	954	1361	1e-87	322	hypothetical protein [Vitis vinifera] gi|147846684
122064	GT2_all|Mytgal|gb|ABQ08059.1	31.84	735	411	14	43	703	5	723	1e-87	324	chitin synthase [Mytilus galloprovincialis] gi|146152115
46443	GT32_all|Aspnid|gb|EAA62973.1	48.17	328	140	5	1	320	103	408	1e-86	318	hypothetical protein AN2626.2 [Aspergillus nidulans FGSC A4] gi|40743787
109361	GT32_all|Aspnig|emb|CAK38082.1	43.44	389	198	4	21	407	39	407	1e-86	319	unnamed protein product [Aspergillus niger] gi|134057684
2492	GT32_all|Maggri|ref|XP_361211.1	51.86	322	131	3	1	322	214	511	2e-86	318	hypothetical protein MG10894.4 [Magnaporthe grisea 70-15] gi|39943348
71394	GH79_cha|Aspnig|emb|CAK96418.1	40.85	492	255	12	25	485	53	539	3e-86	318	3.2.1.- 3.2.1.31 unnamed protein product [Aspergillus niger] gi|134057255
61912	GH71_all|Aspnid|gb|EAA58990.1	37.02	497	275	8	3	495	518	980	3e-86	318	hypothetical protein AN8252.2 [Aspergillus nidulans FGSC A4] gi|40739800
73256	GH81_all|Sorcel|emb|CAN97272.1	33.54	656	408	11	64	718	90	718	9e-86	317	hypothetical protein sce7103 [Sorangium cellulosum 'So ce 56'] gi|161165967
120923	GT32_all|Podans|emb|CAP68318.1	54.96	282	113	6	34	303	54	333	3e-85	314	unnamed protein product [Podospora anserina S mat+] gi|170942666
76151	GT31_all|Aspory|dbj|BAE56843.1	42.79	430	212	9	31	440	30	445	1e-84	313	unnamed protein product [Aspergillus oryzae] gi|83766703
70542	GH16_all|Maggri|ref|XP_368870.1	48.04	331	152	5	24	352	43	355	2e-84	311	hypothetical protein MG00374.4 [Magnaporthe grisea 70-15] gi|39974959
27219	GH27_cha|Hypjec|emb|CAA93246.1	47.27	421	193	11	1	405	178	585	3e-84	311	3.2.1.22 alpha-galactosidase [Hypocrea jecorina] gi|1580812
103995	GH16_all|Maggri|ref|XP_369079.1	38.33	480	235	11	53	474	94	570	6e-84	310	hypothetical protein MG00165.4 [Magnaporthe grisea 70-15] gi|39975377
38536	GH16_all|Podans|emb|CAP69564.1	56.58	304	115	5	1	291	28	327	8e-84	309	unnamed protein product [Podospora anserina S mat+] gi|170943912
122511	GH16_all|Neucra|ref|XP_325644.1	51.38	290	136	3	1	286	1	289	4e-83	306	hypothetical protein [Neurospora crassa OR74A] gi|32410327
30250	GT8_all|Podans|emb|CAP61464.1	51.63	306	124	8	1	299	76	364	8e-82	302	unnamed protein product [Podospora anserina S mat+] gi|170936806
67678	CE4_all|Aspnig|emb|CAK96883.1	51.39	288	136	4	11	295	56	342	1e-81	302	unnamed protein product [Aspergillus niger] gi|134078770
111447	GH43_all|Rhobal|emb|CAD72594.1	33.8	568	312	14	8	558	52	572	1e-80	300	arylsulfatase [Rhodopirellula baltica SH 1] gi|32397288
103033	PL7_all|Aspory|dbj|BAE63841.1	62.82	234	80	2	20	248	23	254	3e-80	296	unnamed protein product [Aspergillus oryzae] gi|83773714
120953	GH18_all|Neucra|ref|XP_327770.1	38.58	464	242	7	40	477	888	1334	2e-79	295	hypothetical protein [Neurospora crassa OR74A] gi|32414581
80340	GT32_all|Maggri|ref|XP_359766.1	57.95	264	105	3	60	322	86	344	1e-78	292	hypothetical protein MG05011.4 [Magnaporthe grisea 70-15] gi|39940458
103458	GH25_all|Neucra|ref|XP_324881.1	65.6	218	75	0	11	228	9	226	2e-77	287	hypothetical protein [Neurospora crassa OR74A] gi|32408803
42152	GH75_all|Metani|emb|CAC07218.1	63.95	233	80	2	1	229	1	233	6e-77	285	putative chitosanase CSN1 [Metarhizium anisopliae var. acridum] gi|9971107
122780	GH28_cha|Aspnig|gb|ABD61567.1	43.01	386	213	5	66	451	84	462	4e-76	284	3.2.1.40 exo-rhamnogalacturonase B [Aspergillus niger] gi|89113912
122730	CE10_all|Schpom|emb|CAB11476.1	32.65	631	343	11	18	637	16	575	2e-75	283	esterase/lipase (predicted) [Schizosaccharomyces pombe] gi|4490644
77284	GH12_all|Penchr|emb|CAP86063.1	44.48	335	167	6	3	323	5	334	6e-74	276	Pc20g07340 [Penicillium chrysogenum Wisconsin 54-1255] gi|211587992
103825	CE16_cha|Hypjec|gb|ABI34466.1	44.27	314	171	3	28	338	30	342	7e-74	276	3.1.1.6 acetyl esterase [Hypocrea jecorina] gi|113206519
71399	GH16_all|Penchr|emb|CAP86456.1	51.75	257	116	7	49	301	55	307	2e-73	274	Pc20g11270 [Penicillium chrysogenum Wisconsin 54-1255] gi|211588351
73005	GH79_cha|Aspnig|emb|CAK96418.1	37.18	503	280	13	41	522	53	540	3e-73	275	3.2.1.- 3.2.1.31 unnamed protein product [Aspergillus niger] gi|134057255
77547	GT1_all|Aspnig|emb|CAK38924.1	34.29	487	304	8	32	508	1	481	4e-72	271	unnamed protein product [Aspergillus niger] gi|134074809
55886	GH16_all|Aspnig|emb|CAK36992.1	45.07	304	153	8	2	301	25	318	9e-72	269	unnamed protein product [Aspergillus niger] gi|134054984
66789	GH75_cha|Fussol|gb|ABX57824.1	58.4	238	96	2	20	254	20	257	6e-71	266	3.2.1.132 chitosanase [Fusarium solani] gi|161137598
105072	CE4_all|Aspory|dbj|BAE60108.1	57.71	227	93	2	18	241	30	256	1e-70	265	unnamed protein product [Aspergillus oryzae] gi|83769973
78836	GH20_all|Maggri|ref|XP_367690.1	51.01	296	140	3	20	310	807	1102	4e-68	257	hypothetical protein MG07601.4 [Magnaporthe grisea 70-15] gi|39972599
60458	GH4_all|uncmar|gb|ACX49739.1	25.71	1089	687	37	1047	2056	461	1506	2e-67	258	siderophore 2,3-dihydroxybenzoate synthesis-like protein [uncultured marine bacterium 1n22] gi|260765347
70349	GH79_all|Aspnid|gb|EAA57680.1	32.89	447	277	6	18	454	1809	2242	5e-66	251	hypothetical protein AN6925.2 [Aspergillus nidulans FGSC A4] gi|40738490
6107	GH32_all|Aspory|dbj|BAE65527.1	33.86	570	325	15	217	745	19	577	2e-65	249	unnamed protein product [Aspergillus oryzae] gi|83775407
65437	GH3_all|Aspnid|gb|EAA58835.1	45.11	317	157	6	1	312	826	1130	2e-65	248	hypothetical protein AN3904.2 [Aspergillus nidulans FGSC A4] gi|40739645
4514	GH13_all|Maggri|ref|XP_366696.1	55.05	218	98	0	1	218	1	218	3e-65	246	hypothetical protein MG02772.4 [Magnaporthe grisea 70-15] gi|39970611
55318	GH47_all|Maggri|gb|EAA55228.1	29.13	618	398	11	20	612	621	1223	3e-65	249	hypothetical protein MG06885.4 [Magnaporthe grisea 70-15] gi|38109341
104203	PL1_all|Aspnid|gb|EAA66229.1	33.38	650	334	25	3	587	426	1041	4e-65	248	hypothetical protein AN1111.2 [Aspergillus nidulans FGSC A4] gi|40747073
54448	GH2_all|Osttau|emb|CAL54622.1	61.42	197	66	3	160	353	1161	1350	5e-65	247	putative beta-galactosidase (ISS) [Ostreococcus tauri] gi|116058915
49274	GH16_all|Neucra|emb|CAB88654.1	38.3	329	185	7	13	335	54	370	7e-65	246	mixed-linked glucanase precursor (MLG1) related protein [Neurospora crassa] gi|7635850
105924	GT1_all|Aspory|dbj|BAE63823.1	35.24	420	250	7	55	472	69	468	9e-65	246	unnamed protein product [Aspergillus oryzae] gi|83773696
105191	GT2_all|Caeele|gb|AAD14758.1	39.27	382	200	8	7	377	337	697	2e-63	242	Hypothetical protein H43I07.2 [Caenorhabditis elegans] gi|4262643
24586	GH4_all|uncmar|gb|ACX49739.1	25.98	1043	660	32	1100	2077	486	1481	3e-63	244	siderophore 2,3-dihydroxybenzoate synthesis-like protein [uncultured marine bacterium 1n22] gi|260765347
47134	GH31_all|Aspnid|gb|EAA58873.1	44.37	302	143	7	3	284	1131	1427	6e-63	239	hypothetical protein AN8217.2 [Aspergillus nidulans FGSC A4] gi|40739683
59549	GH31_all|Aspnid|gb|EAA61743.1	34.72	432	259	8	3	432	12	422	3e-62	238	hypothetical protein AN7372.2 [Aspergillus nidulans FGSC A4] gi|40742553
67189	GH4_all|uncmar|gb|ACX49739.1	27.45	1060	611	38	35	1022	431	1404	2e-61	237	siderophore 2,3-dihydroxybenzoate synthesis-like protein [uncultured marine bacterium 1n22] gi|260765347
67030	GT25_all|Aspnid|gb|EAA60079.1	39.08	348	182	6	3	335	471	803	3e-61	234	hypothetical protein AN4844.2 [Aspergillus nidulans FGSC A4] gi|40740889
69563	GH79_all|Aspnid|gb|EAA57680.1	30.07	459	301	6	38	485	1792	2241	2e-60	232	hypothetical protein AN6925.2 [Aspergillus nidulans FGSC A4] gi|40738490
79871	GH28_all|Aspory|dbj|BAE64464.1	29.82	674	400	20	53	701	614	1239	4e-60	232	unnamed protein product [Aspergillus oryzae] gi|83774340
64327	GH28_all|Vitvin|emb|CAN65674.1	34.3	449	206	10	28	474	269	630	4e-59	228	hypothetical protein [Vitis vinifera] gi|147835149
70373	GH16_all|Maggri|ref|XP_369079.1	32.5	517	241	15	12	424	54	566	8e-59	227	hypothetical protein MG00165.4 [Magnaporthe grisea 70-15] gi|39975377
71005	GH4_all|uncmar|gb|ACX49739.1	25.08	1180	756	34	14	1132	421	1533	2e-57	224	siderophore 2,3-dihydroxybenzoate synthesis-like protein [uncultured marine bacterium 1n22] gi|260765347
107669	CE10_all|Synsp.|dbj|BAA10507.1	31.9	580	347	15	35	599	76	622	4e-57	221	slr0825 [Synechocystis sp. PCC 6803] gi|1001263
110259	PL7_all|Aspory|dbj|BAE63841.1	45.82	251	128	6	5	249	6	254	5e-57	219	unnamed protein product [Aspergillus oryzae] gi|83773714
41248	CE3_all|Maggri|ref|XP_363088.1	60.37	164	65	0	64	227	7	170	2e-56	217	hypothetical protein MG08672.4 [Magnaporthe grisea 70-15] gi|39948298
82087	GH78_all|Aspnig|emb|CAK43282.1	44.29	289	125	8	126	378	843	1131	2e-55	215	unnamed protein product [Aspergillus niger] gi|134084529
4027	GT25_all|Neucra|ref|XP_324495.1	37.5	352	174	8	8	326	48	386	4e-55	214	predicted protein [Neurospora crassa OR74A] gi|32408020
69946	GH4_all|uncmar|gb|ACX49739.1	24.81	1056	643	35	2678	3661	457	1433	4e-54	215	siderophore 2,3-dihydroxybenzoate synthesis-like protein [uncultured marine bacterium 1n22] gi|260765347
60751	GH4_all|uncmar|gb|ACX49739.1	29.2	637	391	14	46	661	464	1061	3e-53	209	siderophore 2,3-dihydroxybenzoate synthesis-like protein [uncultured marine bacterium 1n22] gi|260765347
22119	CE11_all|Osttau|emb|CAL53384.1	33.15	368	230	2	29	380	37	404	5e-53	207	DDX20_HUMAN Probable ATP-dependent RNA helicase DDX20 (ISS) [Ostreococcus tauri] gi|116058195
109278	GH24_all|Podans|emb|CAP67505.1	43.64	275	135	4	1	264	1	266	1e-52	205	unnamed protein product [Podospora anserina S mat+] gi|170941852
59315	GH4_all|uncmar|gb|ACX49739.1	25.27	1096	726	33	2322	3369	5	1055	2e-52	209	siderophore 2,3-dihydroxybenzoate synthesis-like protein [uncultured marine bacterium 1n22] gi|260765347
106936	GH32_all|Aspory|dbj|BAE65527.1	29.53	569	337	16	211	733	27	577	7e-52	204	unnamed protein product [Aspergillus oryzae] gi|83775407
120566	GT1_all|Aspnid|gb|EAA58455.1	38.16	283	169	2	105	387	567	843	2e-51	202	hypothetical protein AN6433.2 [Aspergillus nidulans FGSC A4] gi|40739265
79955	GT2_all|Cyasp.|gb|ADN17640.1	36.39	338	182	9	14	345	19	329	5e-51	200	UDP-glucose 4-epimerase [Cyanothece sp. PCC 7822] gi|306985760
106962	CE11_all|Osttau|emb|CAL53384.1	32.83	396	247	5	51	427	38	433	5e-51	201	DDX20_HUMAN Probable ATP-dependent RNA helicase DDX20 (ISS) [Ostreococcus tauri] gi|116058195
81014	GH4_all|uncmar|gb|ACX49739.1	29.39	626	387	14	10	616	462	1051	8e-51	202	siderophore 2,3-dihydroxybenzoate synthesis-like protein [uncultured marine bacterium 1n22] gi|260765347
58285	GH4_all|uncmar|gb|ACX49739.1	30.13	624	381	15	2835	3436	459	1049	9e-51	203	siderophore 2,3-dihydroxybenzoate synthesis-like protein [uncultured marine bacterium 1n22] gi|260765347
72072	CE1_all|Aspory|dbj|BAE55946.1	39.52	291	149	9	33	299	21	308	1e-50	199	unnamed protein product [Aspergillus oryzae] gi|83765803
104491	GT66_all|Neucra|ref|XP_331907.1	80.49	123	24	0	1	123	1	123	2e-50	195	hypothetical protein [Neurospora crassa OR74A] gi|32422927
79599	GH36_all|Aratha|gb|AAF79504.1	37.33	367	205	6	84	439	787	1139	4e-50	198	AC002328_12 F20N2.14 [Arabidopsis thaliana] gi|8778496
46619	CE11_all|Osttau|emb|CAL53384.1	33.51	373	230	4	19	375	34	404	3e-49	194	DDX20_HUMAN Probable ATP-dependent RNA helicase DDX20 (ISS) [Ostreococcus tauri] gi|116058195
68204	GH4_all|uncmar|gb|ACX49739.1	29.81	463	287	10	60	485	504	965	3e-49	196	siderophore 2,3-dihydroxybenzoate synthesis-like protein [uncultured marine bacterium 1n22] gi|260765347
78828	CE10_all|Deirad|gb|AAF12163.1	30.53	570	323	19	6	554	12	529	3e-49	195	AE002092_1 carboxylesterase, type B [Deinococcus radiodurans R1] gi|6460456
66041	GH18_all|Podans|emb|CAP68130.1	38.28	303	153	10	1	278	41	334	8e-49	192	unnamed protein product [Podospora anserina S mat+] gi|170942478
64925	GT32_all|Aspnig|emb|CAK42232.1	40.36	275	138	10	57	319	59	319	9e-49	192	unnamed protein product [Aspergillus niger] gi|134082116
111893	GH32_all|Aspory|dbj|BAE65527.1	27.43	587	339	17	209	731	14	577	1e-48	194	unnamed protein product [Aspergillus oryzae] gi|83775407
78970	GH20_all|Maggri|ref|XP_367690.1	40.27	293	159	8	83	367	809	1093	8e-48	190	hypothetical protein MG07601.4 [Magnaporthe grisea 70-15] gi|39972599
48178	GT4_all|CanSol|gb|ABJ81361.1	27.82	496	284	14	9	472	385	838	2e-47	189	UDP-galactopyranose mutase [Candidatus Solibacter usitatus Ellin6076] gi|116222652
105288	GH43_all|Bacthe|gb|AAO76888.1	33.33	381	224	13	35	399	10	376	3e-47	188	xylosidase/arabinosidase [Bacteroides thetaiotaomicron VPI-5482] gi|29339090
120140	PL4_all|Aspnid|gb|EAA59400.1	40.81	272	138	7	57	324	777	1029	3e-47	187	hypothetical protein AN4139.2 [Aspergillus nidulans FGSC A4] gi|40740210
44366	GH55_all|Maggri|gb|EAA49831.1	30.45	486	288	18	54	522	971	1423	5e-47	188	hypothetical protein MG09995.4 [Magnaporthe grisea 70-15] gi|38103080
80447	GT1_all|Puemon|gb|ACJ72161.1	83.02	106	18	0	1	106	1	106	6e-47	184	UGT4 [Pueraria montana var. lobata] gi|216296856
66726	GT22_all|Maggri|ref|XP_365897.1	34.43	456	273	9	31	467	642	1090	9e-47	187	hypothetical protein MG10117.4 [Magnaporthe grisea 70-15] gi|39969013
123773	GH17_all|Orysat|dbj|BAC83070.1	59.44	143	55	1	4	146	526	665	1e-46	184	putative elicitor inducible beta-1,3-glucanase [Oryza sativa Japonica Group] gi|34393509
65816	GH18_all|Aspnid|gb|EAA60035.1	67.38	141	43	1	296	433	310	450	2e-45	182	hypothetical protein AN9447.2 [Aspergillus nidulans FGSC A4] gi|40740845
78401	GH18_all|Clodif|emb|CBE03719.1	51.65	182	80	2	9	190	7	180	6e-45	182	putative bifunctional protein: peroxiredoxin/chitinase [Clostridium difficile R20291] gi|260212663
61293	CE10_str|Homsap|gb|AAA68151.1	30.15	534	306	21	36	526	56	565	2e-44	179	3.1.1.7 acetylcholinesterase [Homo sapiens] gi|177975|pdb|1B41[A] 1F8U[A]
121136	GH43_all|Bacthe|gb|AAO76888.1	31.91	376	233	11	40	403	10	374	3e-44	178	xylosidase/arabinosidase [Bacteroides thetaiotaomicron VPI-5482] gi|29339090
107402	GH99_all|Schman|emb|CAZ29389.1	47.54	183	91	2	22	199	8	190	4e-44	176	mannosidase, endo-alpha, putative [Schistosoma mansoni] gi|238658330
107850	CE1_all|Aspory|dbj|BAE55946.1	38.78	245	137	3	48	283	46	286	4e-43	174	unnamed protein product [Aspergillus oryzae] gi|83765803
51650	GH13_all|Aspnid|gb|EAA65758.1	24.5	743	494	18	16	718	1569	2284	4e-43	176	hypothetical protein AN0352.2 [Aspergillus nidulans FGSC A4] gi|40746602
72568	GH79_cha|Aspnig|emb|CAK96418.1	29.7	495	268	18	30	465	68	541	1e-42	173	3.2.1.- 3.2.1.31 unnamed protein product [Aspergillus niger] gi|134057255
21425	CE11_all|Osttau|emb|CAL53384.1	30.83	373	237	5	49	405	36	403	1e-42	173	DDX20_HUMAN Probable ATP-dependent RNA helicase DDX20 (ISS) [Ostreococcus tauri] gi|116058195
61720	GT2_all|Bacthe|gb|AAO76290.1	30.07	429	263	9	1956	2368	928	1335	1e-42	176	two-component system sensor histidine kinase/response regulator, hybrid (one component system) [Bacteroides thetaiotaomicron VPI-5482] gi|29338489
76949	GT32_all|Aspnid|gb|EAA61879.1	35.49	324	135	5	55	317	424	734	1e-42	173	hypothetical protein AN7693.2 [Aspergillus nidulans FGSC A4] gi|40742689
121107	GH28_all|Aspory|dbj|BAE64464.1	25.92	625	391	18	27	594	591	1200	1e-42	174	unnamed protein product [Aspergillus oryzae] gi|83774340
60949	GH18_all|Neucra|ref|XP_325875.1	33.73	332	168	7	92	379	424	747	2e-42	172	hypothetical protein [Neurospora crassa OR74A] gi|32410789
68821	GT1_all|Fraaln|emb|CAJ60608.1	35.89	418	235	15	4	405	21	421	3e-42	171	putative glycosyltransferase (N-glycosyltransferase) (N-glycosyl transferase NGT) [Frankia alni ACN14a] gi|111148929
53902	GT2_all|Bacthe|gb|AAO76290.1	30.93	443	254	12	309	716	910	1335	4e-42	172	two-component system sensor histidine kinase/response regulator, hybrid (one component system) [Bacteroides thetaiotaomicron VPI-5482] gi|29338489
107258	GT4_all|Cryneo|gb|AAW43127.1	43.5	246	123	4	38	269	9	252	8e-42	169	transferase, putative [Cryptococcus neoformans var. neoformans JEC21] gi|57226667
57421	GT50_all|Vitvin|emb|CAN63857.1	29.6	446	261	12	9	409	15	452	1e-41	169	hypothetical protein [Vitis vinifera] gi|147840544
59508	CE10_str|Homsap|gb|AAA68151.1	29.9	525	318	16	38	524	58	570	4e-41	168	3.1.1.7 acetylcholinesterase [Homo sapiens] gi|177975|pdb|1B41[A] 1F8U[A]
74162	CE11_all|Osttau|emb|CAL53384.1	29.29	396	258	8	49	425	27	419	5e-41	167	DDX20_HUMAN Probable ATP-dependent RNA helicase DDX20 (ISS) [Ostreococcus tauri] gi|116058195
71532	GH71_cha|Schpom|emb|CAG47121.1	32.5	360	208	13	8	354	43	380	6e-41	167	3.2.1.59 glucan endo-1,3-alpha-glucosidase Agn1 [Schizosaccharomyces pombe] gi|49457613
60752	CE10_str|TORCA|sp|P04058.2	27.79	511	288	16	38	488	27	516	3e-40	165	3.1.1.7 ACES_TORCA RecName: Full=Acetylcholinesterase; Short=AChE; Flags: Precursor [] gi|543754|pdb|1ACJ[A] 1ACK 1ACL[A] 1AMN[A] 1AX9[A] 1CFJ[A] 1DX6[A] 1E3Q[A] 1E66[A] 1EA5[A] 1EEA[A] 1EVE[A] 1FSS[A] 1GPK[A] 1GPN[A] 1GQR[A] 1GQS[A] 1H22[A] 1H23[A] 1HBJ[A] 1JJB[A] 1OCE[A] 1QID[A] 1QIE[A] 1QIF[A] 1QIG[A] 1QIH[A] 1QII[A] 1QIJ[A] 1QIK[A] 1QIM[A] 1QTI[A] 1SOM[A] 1VOT[A] 1VXO[A] 1VXR[A] 2ACE[A] 2ACK[…
62231	GT34_all|Aspnid|gb|EAA66095.1	30.68	414	257	7	1	396	390	791	3e-40	165	hypothetical protein AN0222.2 [Aspergillus nidulans FGSC A4] gi|40746939
66827	GH76_all|Aspnid|gb|EAA63396.1	33.9	354	205	7	6	350	414	747	3e-40	164	hypothetical protein AN2825.2 [Aspergillus nidulans FGSC A4] gi|40744220
5007	PL4_all|Aspnid|gb|EAA59400.1	43.12	218	92	6	10	225	778	965	4e-40	164	hypothetical protein AN4139.2 [Aspergillus nidulans FGSC A4] gi|40740210
54508	GH13_all|Penchr|emb|CAP83076.1	54.86	144	65	0	14	157	606	749	4e-40	162	Pc15g01900 [Penicillium chrysogenum Wisconsin 54-1255] gi|211585027
112392	GH11_all|Trivir|gb|ABK59833.1	69.33	150	45	1	4	152	24	173	1e-39	160	endo-1,4-beta-xylanase [Trichoderma viride] gi|117959724
59723	CE10_all|Musmus|gb|AAH27185.1	32.98	376	198	12	11	377	16	346	1e-39	163	RIKEN cDNA 2210023G05 gene [Mus musculus] gi|20072612
70631	CE10_cha|Ratnor|gb|AAF44713.1	29.28	567	313	23	38	560	31	553	2e-39	162	3.1.1.8 AF244349_1 butyrylcholinesterase [Rattus norvegicus] gi|7271967
4117	GH4_all|uncmar|gb|ACX49739.1	26.02	684	397	20	17	685	460	1049	3e-39	163	siderophore 2,3-dihydroxybenzoate synthesis-like protein [uncultured marine bacterium 1n22] gi|260765347
56830	CE10_cha||gb|AAK28044.1	29.34	542	312	20	49	545	49	564	5e-39	161	3.1.1.7 AF312033_1 Acetylcholinesterase, hydrophilic E4-E6 variant [] gi|13492029
79398	GH36_all|Aratha|gb|AAF79504.1	41.88	320	171	6	1	307	809	1126	5e-39	160	AC002328_12 F20N2.14 [Arabidopsis thaliana] gi|8778496
62335	GT27_all|Schman|emb|CAZ34341.1	31.67	300	170	7	102	373	1403	1695	7e-39	160	Mername-AA021 peptidase (M24 family) [Schistosoma mansoni] gi|238663457
60250	GT2_all|Theter|gb|ACZ43481.1	30.48	351	188	8	220	564	106	406	9e-39	161	cysteinyl-tRNA synthetase [Thermobaculum terrenum ATCC BAA-798] gi|269791341
45252	GT32_all|Podans|emb|CAP68318.1	36.51	252	141	7	72	315	114	354	1e-38	159	unnamed protein product [Podospora anserina S mat+] gi|170942666
80920	GH76_all|Aspnid|gb|EAA63396.1	34.9	361	206	8	1	350	406	748	1e-38	159	hypothetical protein AN2825.2 [Aspergillus nidulans FGSC A4] gi|40744220
124282	GH55_cha|Triasp|gb|ABY19519.1	38.01	221	115	7	30	234	807	1021	1e-38	161	3.2.1.58 beta 1,3 exoglucanase [Trichoderma asperellum] gi|162707730
107852	GH76_all|Aspnid|gb|EAA63396.1	29.48	363	222	9	5	358	414	751	2e-38	159	hypothetical protein AN2825.2 [Aspergillus nidulans FGSC A4] gi|40744220
63328	GT1_all|Magory|ref|XP_361453.1	42.79	201	99	3	3	199	120	308	3e-38	157	hypothetical protein MGG_03927 [Magnaporthe oryzae 70-15] gi|39943832
23297	GH31_all|Aspnid|gb|EAA58873.1	44.94	178	94	3	61	237	968	1142	4e-38	157	hypothetical protein AN8217.2 [Aspergillus nidulans FGSC A4] gi|40739683
2044	CE10_all|Deirad|gb|AAF12163.1	33.62	461	218	21	10	450	27	419	2e-37	156	AE002092_1 carboxylesterase, type B [Deinococcus radiodurans R1] gi|6460456
111245	PL8_all|Opiter|gb|ACB77597.1	24.41	721	444	26	42	753	61	689	4e-37	155	Chondroitin AC lyase [Opitutus terrae PB90-1] gi|177843345
62751	GT2_all|Bacthe|gb|AAO76290.1	27.19	445	268	9	741	1173	934	1334	7e-37	155	two-component system sensor histidine kinase/response regulator, hybrid (one component system) [Bacteroides thetaiotaomicron VPI-5482] gi|29338489
51455	CE11_all|Osttau|emb|CAL53384.1	30.08	369	225	8	94	442	60	415	8e-37	154	DDX20_HUMAN Probable ATP-dependent RNA helicase DDX20 (ISS) [Ostreococcus tauri] gi|116058195
2322	GH71_all|Neucra|gb|EAA29200.1	36.99	319	127	10	1	248	1092	1407	2e-36	152	hypothetical protein [Neurospora crassa] gi|28919798
112384	CE11_all|Osttau|emb|CAL53384.1	29.26	376	244	7	122	486	56	420	2e-36	152	DDX20_HUMAN Probable ATP-dependent RNA helicase DDX20 (ISS) [Ostreococcus tauri] gi|116058195
108348	GH43_all|Stramb|emb|CAJ88203.1	49.36	156	79	0	259	414	343	498	4e-36	152	putative glycosyl hydrolase [Streptomyces ambofaciens ATCC 23877] gi|117164657
123180	GH95_all|Aspnid|gb|EAA63677.1	33.87	310	177	9	142	429	1370	1673	6e-36	150	hypothetical protein AN3106.2 [Aspergillus nidulans FGSC A4] gi|40744501
55595	GH36_all|Aratha|gb|AAF79504.1	32.8	378	204	7	56	421	816	1155	2e-35	149	AC002328_12 F20N2.14 [Arabidopsis thaliana] gi|8778496
69868	GT15_all|Yarlip|ref|XP_503435.1	29.23	325	192	8	22	341	87	378	2e-35	149	YALI0E01892p [Yarrowia lipolytica] gi|50551921
63692	CE10_cha|Bacsp.|emb|CAB93516.1	33.05	354	188	11	28	377	6	314	3e-35	149	3.1.1.1 type B carboxylesterase [Bacillus sp. BP-7] gi|8250146
70339	GT34_all|Aspnid|gb|EAA66095.1	26.97	419	266	12	6	396	385	791	3e-35	148	hypothetical protein AN0222.2 [Aspergillus nidulans FGSC A4] gi|40746939
79779	GH55_cha|Triasp|gb|ABY19519.1	37.39	230	113	6	1187	1405	812	1021	4e-35	150	3.2.1.58 beta 1,3 exoglucanase [Trichoderma asperellum] gi|162707730
112371	GH99_all|Schman|emb|CAZ29389.1	43.39	189	100	2	16	197	2	190	1e-34	145	mannosidase, endo-alpha, putative [Schistosoma mansoni] gi|238658330
78004	GT32_all|Aspnid|gb|EAA61879.1	32.72	324	144	7	70	332	424	734	2e-34	145	hypothetical protein AN7693.2 [Aspergillus nidulans FGSC A4] gi|40742689
78552	GT7_all|Schman|emb|CAZ29297.1	28.39	391	221	7	68	455	18	352	2e-34	146	phenylalanine decarboxylase [Schistosoma mansoni] gi|238658236
82001	GH47_all|Dicdis|gb|AAM33693.1	38.84	242	128	7	6	237	63	294	2e-34	145	putative protein [Dictyostelium discoideum] gi|21039743
119696	CE10_cha|Bacsp.|emb|CAB93516.1	32.96	355	198	8	19	372	19	334	2e-34	146	3.1.1.1 type B carboxylesterase [Bacillus sp. BP-7] gi|8250146
76218	GH93_all|Neucra|gb|EAA29319.1	28.64	405	218	14	7	351	41	434	3e-34	145	hypothetical protein [Neurospora crassa] gi|28919927
68704	CE10_all|Schpom|emb|CAB63539.1	32.35	340	202	11	1	326	1	326	4e-34	144	esterase/lipase (predicted) [Schizosaccharomyces pombe] gi|6594262
74818	CE11_all|Osttau|emb|CAL53384.1	27.6	413	247	4	69	464	18	395	8e-34	145	DDX20_HUMAN Probable ATP-dependent RNA helicase DDX20 (ISS) [Ostreococcus tauri] gi|116058195
102476	GH5_all|Neucra|ref|XP_330690.1	41.59	226	111	6	156	361	711	935	1e-33	144	hypothetical protein [Neurospora crassa OR74A] gi|32420493
30017	GH18_all|Neucra|ref|XP_325875.1	30.77	338	181	9	48	341	422	750	3e-33	141	hypothetical protein [Neurospora crassa OR74A] gi|32410789
68590	GH76_all|Aspnid|gb|EAA63396.1	32.34	337	193	10	27	355	438	747	4e-33	141	hypothetical protein AN2825.2 [Aspergillus nidulans FGSC A4] gi|40744220
4517	GT34_all|Aspnid|gb|EAA66095.1	30.24	420	257	10	83	474	388	799	6e-33	141	hypothetical protein AN0222.2 [Aspergillus nidulans FGSC A4] gi|40746939
21668	CE10_all||gb|AAE52273.1	33.09	269	168	6	420	683	368	629	6e-33	141	Sequence 1 from patent US 6133012 [] gi|14097431
105247	CE10_cha|Nepcin|gb|AAF65202.1	27.09	561	319	23	48	562	108	624	7e-33	141	3.1.1.7 AF145235_1 acetylcholinesterase precursor [Nephotettix cincticeps] gi|7637494
121066	GT2_all|Bacthe|gb|AAO76290.1	29.01	517	268	12	685	1200	915	1333	9e-33	142	two-component system sensor histidine kinase/response regulator, hybrid (one component system) [Bacteroides thetaiotaomicron VPI-5482] gi|29338489
41768	GH16_all|Aspory|dbj|BAE56064.1	37	227	113	7	1	224	33	232	1e-32	138	unnamed protein product [Aspergillus oryzae] gi|83765921
41171	GT20_all|Aspnid|gb|EAA58930.1	29.88	328	211	6	3	314	919	1243	3e-32	137	hypothetical protein AN4262.2 [Aspergillus nidulans FGSC A4] gi|40739740
57555	GT34_all|Aspnid|gb|EAA66095.1	28.86	402	262	8	35	421	399	791	3e-32	139	hypothetical protein AN0222.2 [Aspergillus nidulans FGSC A4] gi|40746939
69437	GT50_all|Vitvin|emb|CAN63857.1	33.2	256	163	3	305	552	192	447	3e-32	139	hypothetical protein [Vitis vinifera] gi|147840544
109376	GT7_all|Schman|emb|CAZ29297.1	27.79	331	208	5	9	332	23	329	4e-32	138	phenylalanine decarboxylase [Schistosoma mansoni] gi|238658236
119816	GH13_all|Aspnid|gb|EAA65758.1	25.1	717	433	23	16	671	1569	2242	4e-32	139	hypothetical protein AN0352.2 [Aspergillus nidulans FGSC A4] gi|40746602
78320	CE6_all|Rhobal|emb|CAD71736.1	28.89	443	262	16	24	441	308	722	5e-32	138	iduronate-2-sulfatase [Rhodopirellula baltica SH 1] gi|32396771
61212	GT34_all|Aspnid|gb|EAA66095.1	26.99	415	275	9	22	417	386	791	9e-32	137	hypothetical protein AN0222.2 [Aspergillus nidulans FGSC A4] gi|40746939
82146	GT31_all|Crypar|emb|CAD98690.1	27.68	354	218	6	73	400	464	805	2e-31	135	galactosyltransferase, possible [Cryptosporidium parvum] gi|32398730
56744	GH36_all|Aratha|gb|AAF79504.1	33.24	352	214	7	13	354	778	1118	8e-31	133	AC002328_12 F20N2.14 [Arabidopsis thaliana] gi|8778496
72907	GH55_cha|Triasp|gb|ABY19519.1	37.44	219	125	7	37	245	815	1031	9e-31	135	3.2.1.58 beta 1,3 exoglucanase [Trichoderma asperellum] gi|162707730
56638	GT64_cha|Dromel|gb|AAD34749.1	34.23	260	159	5	76	332	703	953	1e-30	132	2.4.1.224 2.4.1.225 unknown [Drosophila melanogaster] gi|4972708
82544	GH36_all|Aratha|gb|AAF79504.1	30.79	341	220	6	61	392	806	1139	1e-30	133	AC002328_12 F20N2.14 [Arabidopsis thaliana] gi|8778496
120648	GH2_all|Osttau|emb|CAL54622.1	34.22	301	170	6	2	302	1410	1682	3e-30	131	putative beta-galactosidase (ISS) [Ostreococcus tauri] gi|116058915
71554	GH5_cha|Paelil|dbj|BAD06516.1	30.61	379	205	17	7	357	10	358	4e-30	131	3.2.1.- beta-1,3-mannanase [Paecilomyces lilacinus] gi|40645341
53972	CE11_all|Osttau|emb|CAL53384.1	29.13	381	240	9	130	495	36	401	4e-30	132	DDX20_HUMAN Probable ATP-dependent RNA helicase DDX20 (ISS) [Ostreococcus tauri] gi|116058195
72076	GH16_all|Aspnid|gb|EAA57990.1	27.44	390	227	12	186	536	762	1134	7e-30	131	hypothetical protein AN6204.2 [Aspergillus nidulans FGSC A4] gi|40738800
72611	GH16_all|Aspnid|gb|EAA57990.1	28.4	426	245	12	205	580	764	1179	9e-30	131	hypothetical protein AN6204.2 [Aspergillus nidulans FGSC A4] gi|40738800
22148	GH17_all|Aspory|dbj|BAE54672.1	60.42	96	37	1	172	267	2	96	1e-29	130	unnamed protein product [Aspergillus oryzae] gi|83764528
48351	GH17_all|Orysat|emb|CAJ86292.1	28.82	347	162	9	115	403	403	722	2e-29	129	H0124B04.9 [Oryza sativa (indica cultivar-group)] gi|90399070
61550	CE11_all|Osttau|emb|CAL53384.1	27.14	350	229	6	249	580	34	375	2e-29	130	DDX20_HUMAN Probable ATP-dependent RNA helicase DDX20 (ISS) [Ostreococcus tauri] gi|116058195
65107	GT34_all|Aspnid|gb|EAA66095.1	25.83	422	267	11	35	441	401	791	2e-29	129	hypothetical protein AN0222.2 [Aspergillus nidulans FGSC A4] gi|40746939
65141	GT34_all|Aspnid|gb|EAA66095.1	25.93	378	251	7	9	362	394	766	4e-29	128	hypothetical protein AN0222.2 [Aspergillus nidulans FGSC A4] gi|40746939
107835	CE10_all|Schpom|emb|CAC19727.1	31.48	270	162	6	134	399	81	331	6e-29	127	esterase/lipase (predicted) [Schizosaccharomyces pombe] gi|12038981
54736	CE11_all|Osttau|emb|CAL53384.1	26.55	403	256	7	81	466	43	422	8e-29	127	DDX20_HUMAN Probable ATP-dependent RNA helicase DDX20 (ISS) [Ostreococcus tauri] gi|116058195
109536	CE11_all|Osttau|emb|CAL53384.1	29.18	377	236	11	51	408	37	401	9e-29	128	DDX20_HUMAN Probable ATP-dependent RNA helicase DDX20 (ISS) [Ostreococcus tauri] gi|116058195
62377	GT64_cha|Dromel|gb|AAD34749.1	33.33	246	152	7	47	290	712	947	1e-28	125	2.4.1.224 2.4.1.225 unknown [Drosophila melanogaster] gi|4972708
58427	CE11_all|Osttau|emb|CAL53384.1	25.67	409	272	8	97	486	7	402	2e-28	126	DDX20_HUMAN Probable ATP-dependent RNA helicase DDX20 (ISS) [Ostreococcus tauri] gi|116058195
77167	GT55_all|Maggri|ref|XP_362336.1	25	508	285	16	1142	1616	1073	1517	2e-28	128	hypothetical protein MG04781.4 [Magnaporthe grisea 70-15] gi|39945598
120064	CE11_all|Osttau|emb|CAL53384.1	30.02	413	237	13	54	452	10	384	2e-28	126	DDX20_HUMAN Probable ATP-dependent RNA helicase DDX20 (ISS) [Ostreococcus tauri] gi|116058195
68161	CE10_cha|Acepas|dbj|BAA25191.1	32.72	272	176	4	20	288	48	315	3e-28	124	3.1.1.- arylesterase [Acetobacter pasteurianus] gi|2978332
74505	GT1_all|Magory|ref|XP_367347.1	40.51	158	79	3	2	147	15	169	3e-28	124	hypothetical protein MGG_07272 [Magnaporthe oryzae 70-15] gi|39971913
59396	CE10_all|Deirad|gb|AAF12585.1	26.61	436	289	13	14	440	362	775	4e-28	125	AE001826_54 arylesterase/monoxygenase [Deinococcus radiodurans R1] gi|6460881
58772	GT34_all|Aspnid|gb|EAA66095.1	25.85	414	261	15	8	388	391	791	1e-27	123	hypothetical protein AN0222.2 [Aspergillus nidulans FGSC A4] gi|40746939
70943	GT2_all|Bacthe|gb|AAO76290.1	29.21	291	169	7	830	1120	1082	1335	1e-27	125	two-component system sensor histidine kinase/response regulator, hybrid (one component system) [Bacteroides thetaiotaomicron VPI-5482] gi|29338489
81164	GT31_all|Vitvin|emb|CAN60055.1	32.78	299	180	8	5	294	794	1080	1e-27	123	hypothetical protein [Vitis vinifera] gi|147780146
59988	CE11_all|Osttau|emb|CAL53384.1	27.15	361	236	6	77	420	34	384	2e-27	123	DDX20_HUMAN Probable ATP-dependent RNA helicase DDX20 (ISS) [Ostreococcus tauri] gi|116058195
103230	GH16_all|Aspnid|gb|EAA57990.1	29.32	266	165	8	230	489	757	1005	2e-27	123	hypothetical protein AN6204.2 [Aspergillus nidulans FGSC A4] gi|40738800
22891	GH17_all|Orysat|dbj|BAC83070.1	43.06	144	79	1	5	148	526	666	3e-27	119	putative elicitor inducible beta-1,3-glucanase [Oryza sativa Japonica Group] gi|34393509
78012	GT2_all|Bacthe|gb|AAO76290.1	29.14	326	203	9	1160	1478	842	1146	3e-27	124	two-component system sensor histidine kinase/response regulator, hybrid (one component system) [Bacteroides thetaiotaomicron VPI-5482] gi|29338489
78765	GT58_all|Osttau|emb|CAL57845.1	32.38	281	174	5	25	301	5	273	3e-27	121	ALG3 family protein (ISS) [Ostreococcus tauri] gi|116055760
120978	GT7_all|Schman|emb|CAZ33309.1	51.82	110	52	1	6	115	181	289	3e-27	119	beta-1,4-galactosyltransferase, putative [Schistosoma mansoni] gi|238662366
56690	GT4_all|Burphy|gb|ACC75758.1	36.52	282	166	5	56	329	35	311	4e-27	121	Mannose-1-phosphate guanylyltransferase (GDP) [Burkholderia phymatum STM815] gi|184197795
108287	CE10_cha|Bacsp.|emb|CAB42083.1	30.95	336	179	11	36	355	26	324	6e-27	121	3.1.1.3 Carboxylesterase [Bacillus sp.] gi|4756971
108585	GH24_all|Podans|emb|CAP67505.1	59.78	92	36	1	1	91	1	92	7e-27	119	unnamed protein product [Podospora anserina S mat+] gi|170941852
109351	GT22_all|Maggri|ref|XP_365897.1	26.78	463	308	13	51	491	635	1088	8e-27	120	hypothetical protein MG10117.4 [Magnaporthe grisea 70-15] gi|39969013
69928	GH106_all|Causeg|gb|ADG10252.1	22.72	757	467	24	202	933	287	950	1e-26	121	conserved hypothetical protein [Caulobacter segnis ATCC 21756] gi|295431080
60739	GH18_all|Aspnid|gb|EAA59449.1	32.29	319	193	10	3	311	645	950	3e-26	118	hypothetical protein AN3978.2 [Aspergillus nidulans FGSC A4] gi|40740259
73523	GH55_cha|Triasp|gb|ABY19519.1	33.62	229	133	7	604	819	809	1031	3e-26	120	3.2.1.58 beta 1,3 exoglucanase [Trichoderma asperellum] gi|162707730
108655	GT8_all|Aspnid|gb|EAA64101.1	51.67	120	58	0	22	141	373	492	4e-26	117	hypothetical protein AN8887.2 [Aspergillus nidulans FGSC A4] gi|40744945
56934	GH3_all|Artsp.|gb|ABK01904.1	38.32	167	94	3	51	217	9	166	5e-26	116	gluconate kinase, SKI family [Arthrobacter sp. FB24] gi|116609180
5789	GT34_all|Aspnid|gb|EAA66095.1	24.88	402	277	7	6	386	394	791	6e-26	117	hypothetical protein AN0222.2 [Aspergillus nidulans FGSC A4] gi|40746939
76481	CE11_all|Osttau|emb|CAL53384.1	25.06	431	269	7	272	684	26	420	8e-26	118	DDX20_HUMAN Probable ATP-dependent RNA helicase DDX20 (ISS) [Ostreococcus tauri] gi|116058195
78387	GT34_all|Aspnid|gb|EAA66095.1	25.6	414	278	11	15	410	390	791	2e-25	116	hypothetical protein AN0222.2 [Aspergillus nidulans FGSC A4] gi|40746939
109237	GT34_all|Aspnid|gb|EAA66095.1	27.36	413	239	16	40	415	380	768	2e-25	116	hypothetical protein AN0222.2 [Aspergillus nidulans FGSC A4] gi|40746939
121325	GH85_all|Trybru|emb|CBH14097.1	38.14	194	106	4	3	190	6	191	2e-25	116	endo-beta-N-acetylglucosaminidase, putative [Trypanosoma brucei gambiense DAL972] gi|261331108
59377	GT34_all|Aspnid|gb|EAA66095.1	24.5	400	274	10	8	386	399	791	4e-25	115	hypothetical protein AN0222.2 [Aspergillus nidulans FGSC A4] gi|40746939
67795	GT55_all|Maggri|ref|XP_362336.1	31.34	367	192	12	738	1075	535	870	4e-25	116	hypothetical protein MG04781.4 [Magnaporthe grisea 70-15] gi|39945598
104495	CE11_all|Osttau|emb|CAL53384.1	28.96	335	209	10	637	954	55	377	1e-24	115	DDX20_HUMAN Probable ATP-dependent RNA helicase DDX20 (ISS) [Ostreococcus tauri] gi|116058195
121608	GH79_all|Aspnid|gb|EAA57680.1	26.32	456	305	10	42	476	1809	2254	1e-24	113	hypothetical protein AN6925.2 [Aspergillus nidulans FGSC A4] gi|40738490
64900	GT34_all|Aspnid|gb|EAA66095.1	24.26	437	287	16	64	473	379	798	2e-24	112	hypothetical protein AN0222.2 [Aspergillus nidulans FGSC A4] gi|40746939
65292	GH4_all|uncmar|gb|ACX49739.1	26.44	590	341	21	38	610	449	962	2e-24	113	siderophore 2,3-dihydroxybenzoate synthesis-like protein [uncultured marine bacterium 1n22] gi|260765347
49898	CE9_all|Brapil|gb|ADK30104.1	29.5	261	167	5	1	254	1	251	3e-24	111	putative N-acetylglucosamine 6 phosphate deacetylase [Brachyspira pilosicoli 95/1000] gi|300687433
59190	GH79_all|Aspnid|gb|EAA57680.1	25.85	472	302	15	25	470	1808	2257	3e-24	112	hypothetical protein AN6925.2 [Aspergillus nidulans FGSC A4] gi|40738490
70933	GH79_all|Aspnid|gb|EAA57680.1	25.78	446	300	12	25	452	1812	2244	4e-24	112	hypothetical protein AN6925.2 [Aspergillus nidulans FGSC A4] gi|40738490
104102	CE10_str|Arcful|gb|AAB89533.1	32.97	276	160	10	22	293	20	274	4e-24	110	carboxylesterase (estA) [Archaeoglobus fulgidus DSM 4304] gi|2648837|pdb|1JJI[A]
58587	GT31_all|Vitvin|emb|CAN60055.1	32.47	271	139	10	151	390	821	1078	5e-24	111	hypothetical protein [Vitis vinifera] gi|147780146
69811	GT2_all|Bacpse|gb|ADC49105.1	28.08	406	235	14	2	395	82	442	6e-24	111	capsule anchoring protein CapD [Bacillus pseudofirmus OF4] gi|288545222
70842	GT34_all|Aspnid|gb|EAA66095.1	24.86	354	226	9	2	325	445	788	6e-24	110	hypothetical protein AN0222.2 [Aspergillus nidulans FGSC A4] gi|40746939
5337	GT2_all|Bacpse|gb|ADC49105.1	24.56	509	326	12	45	549	44	498	1e-23	110	capsule anchoring protein CapD [Bacillus pseudofirmus OF4] gi|288545222
26029	CE11_all|Osttau|emb|CAL53384.1	24.88	418	259	11	174	582	40	411	1e-23	110	DDX20_HUMAN Probable ATP-dependent RNA helicase DDX20 (ISS) [Ostreococcus tauri] gi|116058195
72057	GH16_all|Aspnid|gb|EAA57990.1	32.65	196	122	4	159	349	760	950	1e-23	110	hypothetical protein AN6204.2 [Aspergillus nidulans FGSC A4] gi|40738800
111049	GT34_all|Aspnid|gb|EAA66095.1	25.57	438	288	13	40	462	377	791	1e-23	110	hypothetical protein AN0222.2 [Aspergillus nidulans FGSC A4] gi|40746939
120696	GH76_all|Aspnid|gb|EAA63396.1	26.24	343	219	7	5	330	414	739	1e-23	109	hypothetical protein AN2825.2 [Aspergillus nidulans FGSC A4] gi|40744220
108577	GH55_all|Maggri|gb|EAA49831.1	24.74	481	316	16	65	521	970	1428	2e-23	109	hypothetical protein MG09995.4 [Magnaporthe grisea 70-15] gi|38103080
62004	GT49_all|Dicdis|gb|AAM33211.1	29.1	244	149	5	191	428	830	1055	5e-23	108	SEPTIN INTERACTING PROTEIN HOMOLOG [Dictyostelium discoideum] gi|20976622
110281	GH17_all|Agabis|emb|CAB85687.1	25.69	327	204	14	31	343	52	353	6e-23	107	B-(1-6) glucan synthase [Agaricus bisporus] gi|7413491
80911	GT2_all|Bacpse|gb|ADC49105.1	26.64	443	279	13	30	467	23	424	8e-23	107	capsule anchoring protein CapD [Bacillus pseudofirmus OF4] gi|288545222
65957	PL4_all|Aspnid|gb|EAA59400.1	29.61	233	114	7	19	248	778	963	1e-22	105	hypothetical protein AN4139.2 [Aspergillus nidulans FGSC A4] gi|40740210
102616	GT41_all|Cyasp.|gb|ACV01704.1	27.31	271	168	7	117	381	640	887	1e-22	107	glycosyl transferase family 2 [Cyanothece sp. PCC 8802] gi|256590817
3447	GH76_all|Aspnid|gb|EAA63396.1	27.41	343	212	10	6	329	423	747	2e-22	105	hypothetical protein AN2825.2 [Aspergillus nidulans FGSC A4] gi|40744220
121031	GH18_all|Pandis|gb|ABY40380.1	51.52	99	48	0	237	335	15	113	2e-22	107	chitinase I [Pantoea dispersa] gi|163676367
58466	GH76_all|Aspnid|gb|EAA63396.1	28.9	346	182	10	16	331	436	747	5e-22	104	hypothetical protein AN2825.2 [Aspergillus nidulans FGSC A4] gi|40744220
22845	GH43_all|Maggri|ref|XP_366410.1	22.53	537	338	18	22	533	778	1261	6e-22	104	hypothetical protein MG10628.4 [Magnaporthe grisea 70-15] gi|39970039
55561	GH61_all|Maggri|gb|EAA53298.1	26.3	289	174	6	8	262	7	290	6e-22	103	hypothetical protein MG07575.4 [Magnaporthe grisea 70-15] gi|38107075
62718	GH17_all|Orysat|dbj|BAC83070.1	41.91	136	75	2	26	161	518	649	6e-22	102	putative elicitor inducible beta-1,3-glucanase [Oryza sativa Japonica Group] gi|34393509
123019	GT17_all|Podans|emb|CAP69317.1	30.82	292	166	11	34	313	15	282	6e-22	104	unnamed protein product [Podospora anserina S mat+] gi|170943665
58505	GT34_all|Aspnid|gb|EAA66095.1	25	420	267	13	32	421	394	795	8e-22	104	hypothetical protein AN0222.2 [Aspergillus nidulans FGSC A4] gi|40746939
65433	GH92_all|Aspnid|gb|EAA62552.1	30.57	265	165	5	84	333	813	1073	1e-21	103	hypothetical protein AN5392.2 [Aspergillus nidulans FGSC A4] gi|40743362
71072	GH3_all|Artchl|gb|ACL38786.1	38.75	160	89	3	1051	1209	3	154	1e-21	105	carbohydrate kinase, thermoresistant glucokinase family [Arthrobacter chlorophenolicus A6] gi|219858444
69648	GT34_all|Aspnid|gb|EAA66095.1	23.58	352	241	6	54	382	445	791	2e-21	102	hypothetical protein AN0222.2 [Aspergillus nidulans FGSC A4] gi|40746939
67964	GT34_all|Aspnid|gb|EAA66095.1	23.23	439	292	14	8	426	378	791	3e-21	102	hypothetical protein AN0222.2 [Aspergillus nidulans FGSC A4] gi|40746939
71994	GH17_all|Orysat|dbj|BAC83070.1	37.09	151	89	3	1	151	521	665	3e-21	100	putative elicitor inducible beta-1,3-glucanase [Oryza sativa Japonica Group] gi|34393509
104084	GT22_all|Aspnid|gb|EAA65371.1	28.48	330	207	10	49	358	620	940	3e-21	102	hypothetical protein AN0729.2 [Aspergillus nidulans FGSC A4] gi|40746215
70956	GT34_all|Aspnid|gb|EAA66095.1	24.19	434	287	10	13	426	380	791	4e-21	101	hypothetical protein AN0222.2 [Aspergillus nidulans FGSC A4] gi|40746939
64274	GH33_all|Rhobal|emb|CAD77137.1	27.68	289	178	11	3	279	9	278	6e-21	100	conserved hypothetical protein [Rhodopirellula baltica SH 1] gi|32447311
3488	GT87_all|Strgri|dbj|BAG21997.1	29.14	278	148	8	111	386	426	656	7e-21	100	putative integral membrane protein [Streptomyces griseus subsp. griseus NBRC 13350] gi|178467477
58790	GH13_all|Stanas|gb|ADD42974.1	36.2	163	99	3	17	177	8	167	1e-20	98.6	HAD-superfamily hydrolase, subfamily IA, variant 3 [Stackebrandtia nassauensis DSM 44728] gi|290570009
31227	CE3_all|Aspter|gb|AAD34550.1	29.48	268	163	8	2	255	1174	1429	2e-20	98.6	esterase [Aspergillus terreus] gi|4959943
1983	GT7_all|Schman|emb|CAZ33776.1	32.51	203	108	3	1	199	1	178	2e-20	97.4	beta-1,4-galactosyltransferase, putative [Schistosoma mansoni] gi|238662860
29108	GH84_all|Schman|emb|CAZ28708.1	26.94	271	180	6	51	308	491	756	2e-20	99.4	aminopeptidase P homologue (M24 family) [Schistosoma mansoni] gi|238657636
58627	CE11_all|Osttau|emb|CAL53384.1	25.44	401	228	9	55	439	34	379	2e-20	100	DDX20_HUMAN Probable ATP-dependent RNA helicase DDX20 (ISS) [Ostreococcus tauri] gi|116058195
104115	GT34_all|Aspnid|gb|EAA66095.1	24.41	422	265	12	75	454	379	788	4e-20	99	hypothetical protein AN0222.2 [Aspergillus nidulans FGSC A4] gi|40746939
107488	CE3_all|Maggri|ref|XP_363088.1	54.67	75	27	1	1	75	106	173	4e-20	95.1	hypothetical protein MG08672.4 [Magnaporthe grisea 70-15] gi|39948298
56839	GH76_all|Aspnid|gb|EAA63396.1	26.97	356	228	8	1	340	412	751	7e-20	97.1	hypothetical protein AN2825.2 [Aspergillus nidulans FGSC A4] gi|40744220
62091	GH3_all|Artchl|gb|ACL38786.1	33.73	169	102	2	21	189	6	164	7e-20	95.9	carbohydrate kinase, thermoresistant glucokinase family [Arthrobacter chlorophenolicus A6] gi|219858444
4221	GH105_all|Clophy|gb|ABX42122.1	25.23	329	205	8	9	331	22	315	2e-19	95.9	glycosyl hydrolase family 88 [Clostridium phytofermentans ISDg] gi|160428559
66544	GT1_all|Aspnid|gb|EAA57970.1	27.06	303	189	9	2	277	519	816	2e-19	95.1	hypothetical protein AN6184.2 [Aspergillus nidulans FGSC A4] gi|40738780
81911	GH47_all|Maggri|gb|EAA55228.1	22.79	351	232	6	2	323	677	1017	2e-19	97.8	hypothetical protein MG06885.4 [Magnaporthe grisea 70-15] gi|38109341
3481	GH105_all|Bacvul|gb|ABR38224.1	27.99	293	193	10	88	370	460	744	3e-19	96.3	conserved hypothetical protein [Bacteroides vulgatus ATCC 8482] gi|149931526
22510	CE12_all|Podans|emb|CAP67203.1	27.95	365	219	14	1	337	366	714	3e-19	95.1	unnamed protein product [Podospora anserina S mat+] gi|170941551
33811	GH18_all|Neucra|ref|XP_325875.1	38.62	145	76	3	4	135	603	747	3e-19	92.4	hypothetical protein [Neurospora crassa OR74A] gi|32410789
80695	GT4_all|Desdes|gb|ACL49294.1	29.04	272	167	6	681	938	8	267	4e-19	96.7	ABC transporter related [Desulfovibrio desulfuricans subsp. desulfuricans str. ATCC 27774] gi|219868959
81271	GH93_all|Neucra|gb|EAA29319.1	29.59	267	150	10	28	261	56	317	4e-19	94.7	hypothetical protein [Neurospora crassa] gi|28919927
65098	GT22_all|Maggri|ref|XP_365897.1	25.11	474	325	15	48	502	627	1089	5e-19	95.1	hypothetical protein MG10117.4 [Magnaporthe grisea 70-15] gi|39969013
102980	GH17_all|Orysat|dbj|BAC83070.1	37.58	149	86	3	2	150	524	665	5e-19	92.4	putative elicitor inducible beta-1,3-glucanase [Oryza sativa Japonica Group] gi|34393509
104372	GT55_all|Maggri|ref|XP_362336.1	28.3	318	178	15	689	975	1147	1445	5e-19	96.7	hypothetical protein MG04781.4 [Magnaporthe grisea 70-15] gi|39945598
124056	GT87_all|Strgri|dbj|BAG21997.1	35	180	109	5	154	328	474	650	5e-19	94.4	putative integral membrane protein [Streptomyces griseus subsp. griseus NBRC 13350] gi|178467477
69956	GH76_all|Aspnid|gb|EAA63396.1	25.07	335	207	8	17	328	434	747	8e-19	93.6	hypothetical protein AN2825.2 [Aspergillus nidulans FGSC A4] gi|40744220
42752	GT51_all|Exisib|gb|ACB61218.1	53.66	82	38	0	3	84	771	852	1e-18	90.5	glycosyl transferase family 51 [Exiguobacterium sibiricum 255-15] gi|171990296
58899	GT4_all|Desdes|gb|ACL49294.1	28.57	224	129	4	1004	1220	18	217	1e-18	95.1	ABC transporter related [Desulfovibrio desulfuricans subsp. desulfuricans str. ATCC 27774] gi|219868959
76897	GH79_all|Aspnid|gb|EAA57680.1	23.92	485	317	13	45	500	1806	2267	1e-18	94	hypothetical protein AN6925.2 [Aspergillus nidulans FGSC A4] gi|40738490
21452	GT1_all|Aratha|gb|AAD30619.1	23.64	385	273	9	741	1124	774	1138	2e-18	94.4	AC007153_11 similar to indole-3-acetate beta-glucosyltransferase [Arabidopsis thaliana] gi|4836917
22415	GH103_all|Xancam|gb|AAM43373.1	31.1	254	148	10	44	291	462	694	2e-18	92.4	transglycolase [Xanthomonas campestris pv. campestris str. ATCC 33913] gi|21115436
54846	GT4_all|Desdes|gb|ACL49294.1	32.14	224	128	6	557	767	5	217	3e-18	93.6	ABC transporter related [Desulfovibrio desulfuricans subsp. desulfuricans str. ATCC 27774] gi|219868959
66136	GT2_all|Triery|gb|ABG50779.1	26.18	317	223	4	489	798	326	638	3e-18	93.2	glycosyl transferase, family 2 [Trichodesmium erythraeum IMS101] gi|110166239
120075	GH17_all|Orysat|dbj|BAC83070.1	36.59	123	78	0	25	147	541	663	3e-18	89.7	putative elicitor inducible beta-1,3-glucanase [Oryza sativa Japonica Group] gi|34393509
123293	GT4_all|Desdes|gb|ACL49294.1	31.58	209	123	6	1111	1309	19	217	3e-18	94	ABC transporter related [Desulfovibrio desulfuricans subsp. desulfuricans str. ATCC 27774] gi|219868959
23353	GH43_all|Maggri|ref|XP_366410.1	25.65	386	222	13	160	513	851	1203	4e-18	92.4	hypothetical protein MG10628.4 [Magnaporthe grisea 70-15] gi|39970039
60091	GH28_all|Aratha|ref|NP_173761.2	35.29	136	82	2	18	152	25	155	4e-18	89.4	polygalacturonase, putative [Arabidopsis thaliana] gi|22329754
71010	GT4_all|Desdes|gb|ACL49294.1	30.48	210	123	7	1097	1295	20	217	4e-18	93.6	ABC transporter related [Desulfovibrio desulfuricans subsp. desulfuricans str. ATCC 27774] gi|219868959
78223	GT34_all|Aspnid|gb|EAA66095.1	21.26	428	311	12	21	435	377	791	4e-18	92	hypothetical protein AN0222.2 [Aspergillus nidulans FGSC A4] gi|40746939
121664	GT7_all|Schman|emb|CAZ29297.1	27.66	282	188	4	189	470	83	348	4e-18	92	phenylalanine decarboxylase [Schistosoma mansoni] gi|238658236
48301	GH36_all|Vitvin|emb|CAN61133.1	33	203	117	5	25	225	931	1116	6e-18	92	hypothetical protein [Vitis vinifera] gi|147838354
56384	GH36_all|Vitvin|emb|CAN61133.1	29.1	189	119	2	2	190	945	1118	6e-18	90.1	hypothetical protein [Vitis vinifera] gi|147838354
111716	CE12_all|Podans|emb|CAP67203.1	26	350	223	11	3	322	369	712	7e-18	90.5	unnamed protein product [Podospora anserina S mat+] gi|170941551
21453	CE11_all|Osttau|emb|CAL53384.1	25.06	439	244	14	144	572	38	401	1e-17	91.3	DDX20_HUMAN Probable ATP-dependent RNA helicase DDX20 (ISS) [Ostreococcus tauri] gi|116058195
43161	CE10_all|Nillug|gb|AAG40239.1	48.45	97	38	2	3	99	158	242	1e-17	86.7	AF302777_1 carboxylesterase precursor [Nilaparvata lugens] gi|11761909
102735	GH71_all|Cryneo|gb|AAW44487.1	40.95	105	61	1	418	522	36	139	1e-17	90.9	conserved hypothetical protein [Cryptococcus neoformans var. neoformans JEC21] gi|57228030
2829	CE8_all|Orysat|dbj|BAF27712.1	28.94	235	137	8	46	258	1444	1670	2e-17	90.9	Os11g0172100 [Oryza sativa (japonica cultivar-group)] gi|113644571
5000	GH79_all|Aspnid|gb|EAA57680.1	23.71	329	228	7	55	366	1826	2148	2e-17	89.7	hypothetical protein AN6925.2 [Aspergillus nidulans FGSC A4] gi|40738490
30668	GH92_all|Aspnid|gb|EAA62552.1	31.18	263	158	7	21	266	814	1070	2e-17	88.6	hypothetical protein AN5392.2 [Aspergillus nidulans FGSC A4] gi|40743362
70984	GT34_all|Aspnid|gb|EAA66095.1	23.52	421	267	13	49	442	399	791	2e-17	90.1	hypothetical protein AN0222.2 [Aspergillus nidulans FGSC A4] gi|40746939
71059	GH79_all|Aspnid|gb|EAA57680.1	24.14	348	227	14	62	389	1810	2140	2e-17	90.1	hypothetical protein AN6925.2 [Aspergillus nidulans FGSC A4] gi|40738490
106161	GT55_all|Maggri|ref|XP_362336.1	28.61	332	194	10	59	380	520	818	2e-17	90.5	hypothetical protein MG04781.4 [Magnaporthe grisea 70-15] gi|39945598
106259	GH16_all|Aspnid|gb|EAA57990.1	31.48	216	141	4	79	290	764	976	2e-17	90.1	hypothetical protein AN6204.2 [Aspergillus nidulans FGSC A4] gi|40738800
48001	GT2_all|Triery|gb|ABG51896.1	23.31	429	259	14	70	458	310	708	3e-17	89.4	glycosyl transferase, family 2 [Trichodesmium erythraeum IMS101] gi|110167356
63441	GT4_all|Triery|gb|ABG49937.1	25.52	239	171	1	321	559	1063	1294	3e-17	89.7	TPR repeat [Trichodesmium erythraeum IMS101] gi|110165397
69834	GH79_all|Aspnid|gb|EAA57680.1	22.96	453	311	13	48	477	1809	2246	3e-17	89	hypothetical protein AN6925.2 [Aspergillus nidulans FGSC A4] gi|40738490
104219	GT55_all|Maggri|ref|XP_362336.1	36.08	194	112	4	771	954	589	780	3e-17	90.1	hypothetical protein MG04781.4 [Magnaporthe grisea 70-15] gi|39945598
109040	GT2_all|Bacthe|gb|AAO76290.1	24.39	533	266	19	846	1343	904	1334	3e-17	90.9	two-component system sensor histidine kinase/response regulator, hybrid (one component system) [Bacteroides thetaiotaomicron VPI-5482] gi|29338489
110499	GT4_all|Desdes|gb|ACL49294.1	27.83	230	143	6	1133	1351	20	237	3e-17	90.9	ABC transporter related [Desulfovibrio desulfuricans subsp. desulfuricans str. ATCC 27774] gi|219868959
62985	CE10_all|Ralsol|emb|CAD17383.1	33.65	208	118	6	5	210	75	264	5e-17	87.4	probable esterase/lipase protein [Ralstonia solanacearum GMI1000] gi|17430700
74241	GH36_all|Vitvin|emb|CAN61133.1	31.07	177	118	2	72	244	940	1116	5e-17	88.2	hypothetical protein [Vitis vinifera] gi|147838354
74771	GH13_all|Aspnid|gb|EAA65758.1	22.22	450	312	14	584	1023	1869	2290	6e-17	89.7	hypothetical protein AN0352.2 [Aspergillus nidulans FGSC A4] gi|40746602
3101	CE14_all|Toxgon|emb|CAI91276.1	34.46	148	80	4	18	165	78	208	7e-17	86.7	N-acetylglucosaminyl-phosphatidylinositol de-N-acetylase [Toxoplasma gondii] gi|62954534
76453	GT4_all|Desdes|gb|ACL49294.1	29.46	224	144	5	1056	1272	19	235	8e-17	89.4	ABC transporter related [Desulfovibrio desulfuricans subsp. desulfuricans str. ATCC 27774] gi|219868959
36941	CE11_all|Osttau|emb|CAL53384.1	27.35	362	223	12	21	376	50	377	1e-16	87.4	DDX20_HUMAN Probable ATP-dependent RNA helicase DDX20 (ISS) [Ostreococcus tauri] gi|116058195
68869	GH79_all|Aspnid|gb|EAA57680.1	24.83	439	288	12	16	413	1783	2220	1e-16	87	hypothetical protein AN6925.2 [Aspergillus nidulans FGSC A4] gi|40738490
70329	CE10_all|Deirad|gb|AAF12585.1	24.73	364	245	13	3	358	409	751	1e-16	87.4	AE001826_54 arylesterase/monoxygenase [Deinococcus radiodurans R1] gi|6460881
119803	GH13_all|Aspnid|gb|EAA65758.1	24.35	386	278	5	411	788	1877	2256	1e-16	88.2	hypothetical protein AN0352.2 [Aspergillus nidulans FGSC A4] gi|40746602
52960	GH3_all|Aspnid|gb|EAA64546.1	28.66	307	168	11	73	351	447	730	2e-16	86.7	hypothetical protein AN1416.2 [Aspergillus nidulans FGSC A4] gi|40745390
70096	GT77_cha|Dicdis|gb|ABC67744.1	30.5	141	96	2	141	280	398	537	2e-16	85.5	2.4.1.37 UDP-Gal:fucoside alpha3-galactosyltransferase [Dictyostelium discoideum] gi|84873369
121061	GH18_all|Nictab|gb|AAD52097.1	29.82	218	132	8	271	479	408	613	2e-16	87	AF088885_1 receptor-like kinase CHRK1 [Nicotiana tabacum] gi|5814093
121986	GH79_all|Aspnid|gb|EAA57680.1	25.98	331	212	8	38	352	1809	2122	2e-16	86.7	hypothetical protein AN6925.2 [Aspergillus nidulans FGSC A4] gi|40738490
4945	GH18_all|Nictab|gb|AAD52097.1	29.22	219	128	7	543	754	419	617	3e-16	86.7	AF088885_1 receptor-like kinase CHRK1 [Nicotiana tabacum] gi|5814093
5610	GT4_all|Desdes|gb|ACL49294.1	31.37	204	130	4	359	557	19	217	3e-16	86.3	ABC transporter related [Desulfovibrio desulfuricans subsp. desulfuricans str. ATCC 27774] gi|219868959
32712	GT55_all|Maggri|ref|XP_362336.1	35.8	162	98	3	6	161	673	834	3e-16	83.2	hypothetical protein MG04781.4 [Magnaporthe grisea 70-15] gi|39945598
58418	GH3_all|Salrub|emb|CBH23370.1	29.21	315	195	12	11	321	618	908	3e-16	85.5	beta-N-acetylglucosaminidase [Salinibacter ruber M8] gi|294342592
65743	GH47_all|Aspnid|gb|EAA61917.1	34.67	199	96	4	22	189	1408	1603	3e-16	84	hypothetical protein AN9084.2 [Aspergillus nidulans FGSC A4] gi|40742727
66999	GT2_all|Thecur|gb|ACY97654.1	29.52	315	179	9	208	513	463	743	3e-16	86.3	AMP-dependent synthetase and ligase [Thermomonospora curvata DSM 43183] gi|268311280
73774	GT2_all|Thecur|gb|ACY97654.1	25.14	553	341	20	100	635	300	796	3e-16	86.3	AMP-dependent synthetase and ligase [Thermomonospora curvata DSM 43183] gi|268311280
78726	GT2_all|Caeele|gb|AAD14758.1	30.73	205	105	8	26	198	395	594	3e-16	85.5	Hypothetical protein H43I07.2 [Caenorhabditis elegans] gi|4262643
5645	GT2_all|Bacpse|gb|ADC49105.1	26.12	513	293	17	33	531	44	484	4e-16	85.9	capsule anchoring protein CapD [Bacillus pseudofirmus OF4] gi|288545222
58550	CE14_all|Toxgon|emb|CAI91276.1	33.78	148	91	3	50	193	61	205	4e-16	84.3	N-acetylglucosaminyl-phosphatidylinositol de-N-acetylase [Toxoplasma gondii] gi|62954534
70639	GT77_cha|Dicdis|gb|ABC67744.1	27.05	244	153	8	748	991	318	536	4e-16	86.7	2.4.1.37 UDP-Gal:fucoside alpha3-galactosyltransferase [Dictyostelium discoideum] gi|84873369
52841	GH16_all|Aspnid|gb|EAA57990.1	25.51	294	182	8	238	506	760	1041	5e-16	86.3	hypothetical protein AN6204.2 [Aspergillus nidulans FGSC A4] gi|40738800
59352	GT34_all|Aspnid|gb|EAA66095.1	22.04	431	290	12	34	438	386	796	5e-16	85.1	hypothetical protein AN0222.2 [Aspergillus nidulans FGSC A4] gi|40746939
68122	GH79_all|Aspnid|gb|EAA57680.1	21.8	367	268	7	37	389	1809	2170	5e-16	85.1	hypothetical protein AN6925.2 [Aspergillus nidulans FGSC A4] gi|40738490
104322	GH79_all|Aspnid|gb|EAA57680.1	23.73	451	292	14	43	463	1815	2243	5e-16	85.1	hypothetical protein AN6925.2 [Aspergillus nidulans FGSC A4] gi|40738490
4990	GH18_all|Aspnid|gb|EAA59449.1	31.19	218	130	7	37	241	657	867	6e-16	84	hypothetical protein AN3978.2 [Aspergillus nidulans FGSC A4] gi|40740259
61374	GH79_all|Aspnid|gb|EAA57680.1	22.93	471	321	15	30	478	1809	2259	6e-16	84.7	hypothetical protein AN6925.2 [Aspergillus nidulans FGSC A4] gi|40738490
69650	GT22_all|Maggri|ref|XP_365897.1	29.06	203	139	3	30	231	631	829	6e-16	84.7	hypothetical protein MG10117.4 [Magnaporthe grisea 70-15] gi|39969013
58333	GT22_all|Maggri|ref|XP_365897.1	33.33	186	121	1	6	191	661	843	7e-16	84.3	hypothetical protein MG10117.4 [Magnaporthe grisea 70-15] gi|39969013
48486	GT50_all|Vitvin|emb|CAN63857.1	30.99	171	110	3	50	214	228	396	8e-16	84	hypothetical protein [Vitis vinifera] gi|147840544
73924	GT4_all|Desdes|gb|ACL49294.1	31.4	207	126	5	1010	1208	19	217	8e-16	85.9	ABC transporter related [Desulfovibrio desulfuricans subsp. desulfuricans str. ATCC 27774] gi|219868959
105823	GT22_all|Maggri|ref|XP_365897.1	25.32	470	293	12	46	476	640	1090	8e-16	84.3	hypothetical protein MG10117.4 [Magnaporthe grisea 70-15] gi|39969013
54166	GT34_all|Aspnid|gb|EAA66095.1	31.94	144	96	2	26	168	398	540	9e-16	84	hypothetical protein AN0222.2 [Aspergillus nidulans FGSC A4] gi|40746939
110197	GH2_all|Maggri|ref|XP_364119.1	43.11	167	87	4	118	279	1070	1233	9e-16	83.2	hypothetical protein MG08964.4 [Magnaporthe grisea 70-15] gi|39954932
69853	GT4_all|Pseput|gb|ABY97296.1	19.31	808	549	22	696	1477	228	958	1e-15	86.3	Methyltransferase type 12 [Pseudomonas putida GB-1] gi|166858889
66758	GT55_all|Maggri|ref|XP_362336.1	35.9	156	95	2	2	152	613	768	2e-15	80.1	hypothetical protein MG04781.4 [Magnaporthe grisea 70-15] gi|39945598
49183	CE8_all|Orysat|dbj|BAF27712.1	24.73	558	368	18	266	807	819	1340	2e-15	84.7	Os11g0172100 [Oryza sativa (japonica cultivar-group)] gi|113644571
59987	GH17_all|Orysat|dbj|BAC83070.1	29.2	137	83	2	26	162	541	663	2e-15	80.9	putative elicitor inducible beta-1,3-glucanase [Oryza sativa Japonica Group] gi|34393509
69611	GH79_all|Aspnid|gb|EAA57680.1	23.14	389	264	11	16	387	1805	2175	2e-15	83.2	hypothetical protein AN6925.2 [Aspergillus nidulans FGSC A4] gi|40738490
77093	GH32_all|Leimaj|gb|AAZ14291.1	23.16	475	274	17	159	597	32	451	2e-15	83.6	beta-fructofuranosidase-like protein [Leishmania major strain Friedlin] gi|70905652
123265	CE4_all|Aspory|dbj|BAE56160.1	27.48	222	144	7	60	267	59	277	2e-15	81.6	unnamed protein product [Aspergillus oryzae] gi|83766017
3830	GH18_all|Orysat|dbj|BAB84602.1	30.84	214	124	6	1197	1398	403	604	3e-15	84.3	putative acidic chitinase SE2 [Oryza sativa (japonica cultivar-group)] gi|18565415
54870	GT2_all|Thecur|gb|ACY97654.1	24.39	570	322	17	97	648	316	794	3e-15	83.2	AMP-dependent synthetase and ligase [Thermomonospora curvata DSM 43183] gi|268311280
70223	GT69_all|Aspnig|emb|CAK38741.1	35.21	142	78	4	8	135	70	211	3e-15	79.3	unnamed protein product [Aspergillus niger] gi|134058757
58717	GH3_all|Rhomar|gb|ACY47819.1	26.62	308	178	12	1	300	596	863	4e-15	81.6	beta-lactamase [Rhodothermus marinus DSM 4252] gi|262334022
68842	CE12_all|Podans|emb|CAP67203.1	27.72	267	167	9	13	264	367	622	4e-15	81.3	unnamed protein product [Podospora anserina S mat+] gi|170941551
81115	GH84_all|Schman|emb|CAZ28708.1	23.85	260	156	5	54	279	505	756	4e-15	82	aminopeptidase P homologue (M24 family) [Schistosoma mansoni] gi|238657636
121080	GT8_all|Schman|emb|CAZ34445.1	40.22	92	55	0	45	136	4	95	4e-15	80.1	TATA-binding protein-associated phosphoprotein, putative [Schistosoma mansoni] gi|238663569
41208	PL4_all|Aspnid|gb|EAA59400.1	28.44	225	115	8	4	221	778	963	5e-15	80.9	hypothetical protein AN4139.2 [Aspergillus nidulans FGSC A4] gi|40740210
108519	GH17_all|Orysat|dbj|BAC83070.1	33.64	110	71	1	36	145	548	655	5e-15	79	putative elicitor inducible beta-1,3-glucanase [Oryza sativa Japonica Group] gi|34393509
70334	GH92_all|Aspnid|gb|EAA62552.1	26.25	259	168	6	9	244	812	1070	7e-15	79.7	hypothetical protein AN5392.2 [Aspergillus nidulans FGSC A4] gi|40743362
78496	CE10_all|Deirad|gb|AAF12585.1	23.98	367	249	11	4	367	357	696	7e-15	81.6	AE001826_54 arylesterase/monoxygenase [Deinococcus radiodurans R1] gi|6460881
53495	CE3_all|uncsoi|gb|ADK54828.1	25.35	284	186	9	48	324	197	461	8e-15	80.5	hypothetical protein [uncultured soil bacterium] gi|301057003
70520	GH92_all|Aspnid|gb|EAA62552.1	28.57	280	148	10	5	250	809	1070	8e-15	79.7	hypothetical protein AN5392.2 [Aspergillus nidulans FGSC A4] gi|40743362
73638	GH7_cha|Trivir|gb|AAQ76092.1	100	33	0	0	284	316	482	514	1e-14	79.3	3.2.1.- cellobiohydrolase I [Trichoderma viride] gi|34582632
66117	GH92_all|Aspnid|gb|EAA62552.1	25.65	269	177	6	1	250	807	1071	1e-14	79.3	hypothetical protein AN5392.2 [Aspergillus nidulans FGSC A4] gi|40743362
80432	GT4_all|Desdes|gb|ACL49294.1	30.05	203	131	5	531	727	20	217	1e-14	81.6	ABC transporter related [Desulfovibrio desulfuricans subsp. desulfuricans str. ATCC 27774] gi|219868959
81022	GH79_all|Aspnid|gb|EAA57680.1	22.15	447	311	12	61	485	1815	2246	1e-14	80.9	hypothetical protein AN6925.2 [Aspergillus nidulans FGSC A4] gi|40738490
3055	CE4_all|Aspory|dbj|BAE56160.1	28.3	212	130	7	77	267	55	265	2e-14	78.6	unnamed protein product [Aspergillus oryzae] gi|83766017
53570	GT55_all|Maggri|ref|XP_362336.1	29.71	276	173	9	45	305	533	802	2e-14	79.3	hypothetical protein MG04781.4 [Magnaporthe grisea 70-15] gi|39945598
54144	GH43_all|Maggri|ref|XP_366410.1	25.67	335	194	14	199	498	848	1162	2e-14	80.9	hypothetical protein MG10628.4 [Magnaporthe grisea 70-15] gi|39970039
65915	GH79_all|Aspnid|gb|EAA57680.1	22.54	448	313	10	19	444	1808	2243	2e-14	79.7	hypothetical protein AN6925.2 [Aspergillus nidulans FGSC A4] gi|40738490
77764	GT2_all|Bacthe|gb|AAO76290.1	25.7	358	217	10	763	1106	920	1242	2e-14	81.3	two-component system sensor histidine kinase/response regulator, hybrid (one component system) [Bacteroides thetaiotaomicron VPI-5482] gi|29338489
123120	GH79_all|Aspnid|gb|EAA57680.1	24.12	456	283	14	39	476	1834	2244	2e-14	79.7	hypothetical protein AN6925.2 [Aspergillus nidulans FGSC A4] gi|40738490
33582	GH13_all|Eublim|gb|ADO37723.1	38.54	96	59	0	4	99	495	590	3e-14	75.9	alpha amylase catalytic region [Eubacterium limosum KIST612] gi|308740063
60517	GH92_all|Aspnid|gb|EAA62552.1	24.64	280	188	5	12	272	796	1071	3e-14	78.2	hypothetical protein AN5392.2 [Aspergillus nidulans FGSC A4] gi|40743362
80668	GH28_all|Aspory|dbj|BAE64464.1	23.76	383	246	12	54	403	614	983	3e-14	80.1	unnamed protein product [Aspergillus oryzae] gi|83774340
105454	GH18_all|Aspnid|gb|EAA58191.1	30.36	168	84	5	76	214	1277	1440	3e-14	77.4	hypothetical protein AN6662.2 [Aspergillus nidulans FGSC A4] gi|40739001
108783	CE10_all|Deirad|gb|AAF12585.1	22.72	427	284	14	84	498	378	770	3e-14	79.7	AE001826_54 arylesterase/monoxygenase [Deinococcus radiodurans R1] gi|6460881
119789	GH79_all|Aspnid|gb|EAA57680.1	24.01	329	225	8	38	350	1809	2128	3e-14	79	hypothetical protein AN6925.2 [Aspergillus nidulans FGSC A4] gi|40738490
23118	GH35_all|Aratha|emb|CAB37515.1	37.91	153	64	4	13	162	906	1030	4e-14	79.7	galactosidase like protein [Arabidopsis thaliana] gi|4467146
108201	CE4_all|Aspory|dbj|BAE56160.1	27.04	233	158	7	67	290	37	266	5e-14	77.4	unnamed protein product [Aspergillus oryzae] gi|83766017
73101	GH16_all|Bacsub|gb|ADM38077.1	27.4	219	128	7	39	236	34	242	6e-14	76.6	endo-beta-1,3-1,4 glucanase [Bacillus subtilis subsp. spizizenii str. W23] gi|305412958
63240	GT77_cha|Dicdis|gb|ABC67744.1	26.01	223	140	5	665	863	318	539	7e-14	79.3	2.4.1.37 UDP-Gal:fucoside alpha3-galactosyltransferase [Dictyostelium discoideum] gi|84873369
81096	GH43_all|Maggri|ref|XP_366410.1	23.74	396	223	11	126	469	848	1216	8e-14	78.2	hypothetical protein MG10628.4 [Magnaporthe grisea 70-15] gi|39970039
55671	GH18_all|Aspnid|gb|EAA59449.1	27.24	279	176	9	39	298	657	927	1e-13	76.3	hypothetical protein AN3978.2 [Aspergillus nidulans FGSC A4] gi|40740259
75383	GH92_all|Aspnid|gb|EAA62552.1	23.47	277	186	8	106	362	802	1072	1e-13	76.3	hypothetical protein AN5392.2 [Aspergillus nidulans FGSC A4] gi|40743362
80335	CE12_all|Podans|emb|CAP67203.1	27.47	273	170	8	9	264	369	630	1e-13	76.3	unnamed protein product [Podospora anserina S mat+] gi|170941551
53169	GH18_all|Nictab|gb|AAD52097.1	27.46	193	131	5	31	217	427	616	2e-13	75.9	AF088885_1 receptor-like kinase CHRK1 [Nicotiana tabacum] gi|5814093
53402	GH18_all|Nictab|gb|AAD52097.1	32.04	206	121	8	113	308	421	617	2e-13	76.3	AF088885_1 receptor-like kinase CHRK1 [Nicotiana tabacum] gi|5814093
54256	GH36_all|Vitvin|emb|CAN61133.1	28.65	178	121	1	1	172	936	1113	2e-13	75.9	hypothetical protein [Vitis vinifera] gi|147838354
57391	GT77_cha|Dicdis|gb|ABC67744.1	22.86	245	159	7	195	410	404	647	2e-13	76.6	2.4.1.37 UDP-Gal:fucoside alpha3-galactosyltransferase [Dictyostelium discoideum] gi|84873369
62693	GT4_all|Desdes|gb|ACL49294.1	33.78	222	119	7	1149	1363	18	218	2e-13	78.2	ABC transporter related [Desulfovibrio desulfuricans subsp. desulfuricans str. ATCC 27774] gi|219868959
75230	GH92_all|Aspnid|gb|EAA62552.1	25.18	274	170	9	1	246	807	1073	2e-13	74.7	hypothetical protein AN5392.2 [Aspergillus nidulans FGSC A4] gi|40743362
80956	GH36_all|Vitvin|emb|CAN61133.1	28.41	176	114	3	110	273	941	1116	2e-13	76.3	hypothetical protein [Vitis vinifera] gi|147838354
110666	GH43_all|Maggri|ref|XP_366410.1	21.98	405	245	16	54	402	786	1175	2e-13	76.6	hypothetical protein MG10628.4 [Magnaporthe grisea 70-15] gi|39970039
4069	GH4_all|uncmar|gb|ACX49739.1	24.91	566	354	21	23	569	472	985	3e-13	76.3	siderophore 2,3-dihydroxybenzoate synthesis-like protein [uncultured marine bacterium 1n22] gi|260765347
55245	GH32_all|Geosp.|gb|ACX64846.1	25.83	302	184	9	38	317	30	313	3e-13	75.1	PfkB domain protein [Geobacillus sp. Y412MC10] gi|261282875
58421	GT22_all|Maggri|ref|XP_365897.1	28.43	204	123	6	15	211	635	822	3e-13	75.9	hypothetical protein MG10117.4 [Magnaporthe grisea 70-15] gi|39969013
69217	CE8_all|Orysat|dbj|BAF27712.1	31.8	217	120	9	23	216	1450	1661	3e-13	75.1	Os11g0172100 [Oryza sativa (japonica cultivar-group)] gi|113644571
81093	GT55_all|Maggri|ref|XP_362336.1	31.36	169	105	4	42	200	646	813	3e-13	76.3	hypothetical protein MG04781.4 [Magnaporthe grisea 70-15] gi|39945598
110271	CE12_all|Podans|emb|CAP67203.1	24.79	363	223	16	1	329	366	712	3e-13	75.1	unnamed protein product [Podospora anserina S mat+] gi|170941551
120150	GH47_all|Schman|emb|CAZ31460.1	45.68	81	44	0	24	104	20	100	3e-13	73.9	mannosyl-oligosaccharidealpha-1,2-mannosidase-r el ated [Schistosoma mansoni] gi|238660459
104059	GH18_all|Aspnid|gb|EAA59449.1	25.39	319	178	11	7	284	654	953	4e-13	74.3	hypothetical protein AN3978.2 [Aspergillus nidulans FGSC A4] gi|40740259
66405	GT77_cha|Dicdis|gb|ABC67744.1	29.66	145	99	2	511	655	399	540	5e-13	75.9	2.4.1.37 UDP-Gal:fucoside alpha3-galactosyltransferase [Dictyostelium discoideum] gi|84873369
109793	GH47_all|Aspnid|gb|EAA61917.1	30.32	221	108	6	31	215	1411	1621	5e-13	74.3	hypothetical protein AN9084.2 [Aspergillus nidulans FGSC A4] gi|40742727
119757	GH36_all|Vitvin|emb|CAN61133.1	27.68	177	122	2	185	360	945	1116	5e-13	75.5	hypothetical protein [Vitis vinifera] gi|147838354
53526	GH76_all|Aspnid|gb|EAA63396.1	30.61	147	85	3	16	161	422	552	6e-13	74.3	hypothetical protein AN2825.2 [Aspergillus nidulans FGSC A4] gi|40744220
68279	GH18_all|Aspnid|gb|EAA59449.1	24.92	321	198	12	21	321	656	953	6e-13	73.9	hypothetical protein AN3978.2 [Aspergillus nidulans FGSC A4] gi|40740259
67147	GT2_all|Cyasp.|gb|ADN17640.1	26.64	274	167	7	35	286	11	272	7e-13	74.3	UDP-glucose 4-epimerase [Cyanothece sp. PCC 7822] gi|306985760
68371	GH71_all|Neucra|gb|EAA31326.1	24.74	291	165	7	71	324	716	989	7e-13	74.7	hypothetical protein [Neurospora crassa] gi|28922055
123559	GH17_all|Orysat|dbj|BAC83070.1	30.83	120	80	2	29	147	521	638	7e-13	72.4	putative elicitor inducible beta-1,3-glucanase [Oryza sativa Japonica Group] gi|34393509
41312	GH18_all|Aspnid|gb|EAA59449.1	26.77	325	191	11	1	305	652	949	1e-12	73.2	hypothetical protein AN3978.2 [Aspergillus nidulans FGSC A4] gi|40740259
53862	GT77_cha|Dicdis|gb|ABC67744.1	21.43	336	205	11	8	302	331	648	1e-12	72.8	2.4.1.37 UDP-Gal:fucoside alpha3-galactosyltransferase [Dictyostelium discoideum] gi|84873369
55358	CE10_all|Deirad|gb|AAF12585.1	25	408	257	14	195	583	359	736	1e-12	73.9	AE001826_54 arylesterase/monoxygenase [Deinococcus radiodurans R1] gi|6460881
56838	GH18_all|Aspnid|gb|EAA59449.1	34.51	142	87	3	19	159	653	789	1e-12	72.8	hypothetical protein AN3978.2 [Aspergillus nidulans FGSC A4] gi|40740259
61765	GH84_all|Schman|emb|CAZ28708.1	25.56	270	156	7	19	245	489	756	1e-12	73.6	aminopeptidase P homologue (M24 family) [Schistosoma mansoni] gi|238657636
1959	GH65_all|Proaes|gb|ACF46482.1	24.63	268	166	9	10	255	2	255	2e-12	71.6	beta-phosphoglucomutase family hydrolase [Prosthecochloris aestuarii DSM 271] gi|194312087
27422	CE11_all|Osttau|emb|CAL53384.1	23.2	362	236	9	66	414	37	369	2e-12	73.2	DDX20_HUMAN Probable ATP-dependent RNA helicase DDX20 (ISS) [Ostreococcus tauri] gi|116058195
59333	GH79_all|Aspnid|gb|EAA57680.1	21.28	484	319	16	81	535	1805	2255	2e-12	73.2	hypothetical protein AN6925.2 [Aspergillus nidulans FGSC A4] gi|40738490
63145	GH79_all|Aspnid|gb|EAA57680.1	27.78	234	148	7	53	270	1808	2036	2e-12	73.2	hypothetical protein AN6925.2 [Aspergillus nidulans FGSC A4] gi|40738490
65659	GT1_all|Puemon|gb|ACJ72161.1	37.04	108	62	2	1	104	1	106	2e-12	70.5	UGT4 [Pueraria montana var. lobata] gi|216296856
66175	CE4_all|Aspory|dbj|BAE56160.1	26.79	224	144	9	83	290	66	285	2e-12	72	unnamed protein product [Aspergillus oryzae] gi|83766017
75036	GH63_all|Zygrou|emb|CAR29480.1	23.9	385	166	17	511	889	548	811	2e-12	74.7	ZYRO0G09702p [Zygosaccharomyces rouxii] gi|238941307
104364	GH18_all|Nictab|gb|AAD52097.1	27.32	194	129	5	545	728	426	617	3e-12	73.6	AF088885_1 receptor-like kinase CHRK1 [Nicotiana tabacum] gi|5814093
110274	GH92_all|Aspnid|gb|EAA62552.1	24.82	282	179	9	8	273	809	1073	3e-12	71.2	hypothetical protein AN5392.2 [Aspergillus nidulans FGSC A4] gi|40743362
68019	GH61_all|Aspnid|gb|EAA59072.1	22.98	309	186	9	7	264	313	620	4e-12	70.9	hypothetical protein AN3511.2 [Aspergillus nidulans FGSC A4] gi|40739882
78373	GT4_all|Desdes|gb|ACL49294.1	28.57	196	121	4	370	558	20	203	4e-12	73.6	ABC transporter related [Desulfovibrio desulfuricans subsp. desulfuricans str. ATCC 27774] gi|219868959
121495	GH18_all|Podans|emb|CAP65874.1	27.38	263	157	9	145	376	1122	1381	4e-12	71.6	unnamed protein product [Podospora anserina S mat+] gi|170940646
5345	GT22_all|Maggri|ref|XP_365897.1	33.15	181	94	5	51	207	660	837	5e-12	71.6	hypothetical protein MG10117.4 [Magnaporthe grisea 70-15] gi|39969013
71315	GH18_all|Nictab|gb|AAD52097.1	26.39	216	132	6	431	637	420	617	5e-12	72.4	AF088885_1 receptor-like kinase CHRK1 [Nicotiana tabacum] gi|5814093
22381	GH18_all|Nictab|gb|AAD52097.1	27.12	236	126	7	78	304	419	617	6e-12	71.6	AF088885_1 receptor-like kinase CHRK1 [Nicotiana tabacum] gi|5814093
45998	GH23_all|Strcoe|emb|CAB97423.1	27.81	187	117	4	46	216	240	424	6e-12	72	putative serine/threonine protein kinase [Streptomyces coelicolor A3(2)] gi|9367450
59649	GH76_all|Aspnid|gb|EAA63396.1	25.08	331	226	8	22	344	433	749	6e-12	70.9	hypothetical protein AN2825.2 [Aspergillus nidulans FGSC A4] gi|40744220
68813	GH79_all|Aspnid|gb|EAA57680.1	21.29	465	323	13	5	441	1828	2277	6e-12	71.2	hypothetical protein AN6925.2 [Aspergillus nidulans FGSC A4] gi|40738490
110960	GH47_all|Schman|emb|CAZ31460.1	41.98	81	47	0	20	100	20	100	6e-12	70.1	mannosyl-oligosaccharidealpha-1,2-mannosidase-r el ated [Schistosoma mansoni] gi|238660459
62706	GH18_all|Clocel|gb|ACL77187.1	32.2	118	80	0	195	312	462	579	7e-12	70.9	chitinase II [Clostridium cellulolyticum H10] gi|220000586
68169	GH36_all|Aratha|gb|AAF79504.1	24.36	312	224	4	47	348	806	1115	7e-12	70.9	AC002328_12 F20N2.14 [Arabidopsis thaliana] gi|8778496
122110	GH4_all|uncmar|gb|ACX49739.1	23.62	470	306	17	13	461	526	963	7e-12	71.2	siderophore 2,3-dihydroxybenzoate synthesis-like protein [uncultured marine bacterium 1n22] gi|260765347
80019	GH18_all|Aspnid|gb|EAA59449.1	29.79	235	136	10	31	253	656	873	8e-12	70.5	hypothetical protein AN3978.2 [Aspergillus nidulans FGSC A4] gi|40740259
79034	GH71_all|Neucra|gb|EAA31326.1	26.18	275	160	9	149	385	709	978	9e-12	71.2	hypothetical protein [Neurospora crassa] gi|28922055
21373	GH18_all|Nictab|gb|AAD52097.1	30.35	201	127	6	9	199	419	616	1e-11	71.2	AF088885_1 receptor-like kinase CHRK1 [Nicotiana tabacum] gi|5814093
46936	GH92_all|Aspnid|gb|EAA62552.1	24.81	258	181	3	12	256	814	1071	1e-11	69.3	hypothetical protein AN5392.2 [Aspergillus nidulans FGSC A4] gi|40743362
49753	GH93_all|Neucra|gb|EAA29319.1	23.16	380	233	10	51	375	63	438	1e-11	69.7	hypothetical protein [Neurospora crassa] gi|28919927
53558	GT4_all|Desdes|gb|ACL49294.1	31.74	167	98	7	1019	1177	59	217	1e-11	72	ABC transporter related [Desulfovibrio desulfuricans subsp. desulfuricans str. ATCC 27774] gi|219868959
54789	GH92_all|Aspnid|gb|EAA62552.1	27.76	281	170	8	3	261	803	1072	1e-11	69.3	hypothetical protein AN5392.2 [Aspergillus nidulans FGSC A4] gi|40743362
61441	CE8_all|Orysat|dbj|BAF27712.1	26.49	370	212	13	269	598	965	1314	1e-11	71.2	Os11g0172100 [Oryza sativa (japonica cultivar-group)] gi|113644571
68889	GT4_all|Desdes|gb|ACL49294.1	28	200	120	5	704	895	20	203	1e-11	72	ABC transporter related [Desulfovibrio desulfuricans subsp. desulfuricans str. ATCC 27774] gi|219868959
69712	GH79_all|Aspnid|gb|EAA57680.1	22.94	388	265	13	56	422	1810	2184	1e-11	70.5	hypothetical protein AN6925.2 [Aspergillus nidulans FGSC A4] gi|40738490
76880	GH47_all|Schman|emb|CAZ31460.1	41.89	74	43	0	26	99	20	93	1e-11	68.9	mannosyl-oligosaccharidealpha-1,2-mannosidase-r el ated [Schistosoma mansoni] gi|238660459
105336	GH55_all|Aspnig|emb|CAK47332.1	33.11	151	84	5	40	177	1159	1305	1e-11	70.5	unnamed protein product [Aspergillus niger] gi|134084744
106120	CE10_all|uncmar|gb|AAG10492.1	27.46	244	140	8	16	250	9	224	1e-11	69.7	AF279106_54 predicted esterase of alpha/beta hydrolase fold [uncultured marine gamma proteobacterium EBAC31A08] gi|9971930
121602	GH16_all|Aspnid|gb|EAA57990.1	25	212	149	5	205	410	764	971	1e-11	71.2	hypothetical protein AN6204.2 [Aspergillus nidulans FGSC A4] gi|40738800
3287	GH18_all|Aspnid|gb|EAA59449.1	25.96	285	181	10	18	284	653	925	2e-11	68.9	hypothetical protein AN3978.2 [Aspergillus nidulans FGSC A4] gi|40740259
22563	GT41_all|Magsp.|gb|ABK44145.1	25.11	227	119	4	341	567	18	193	2e-11	70.1	Tetratricopeptide TPR_2 repeat protein [Magnetococcus sp. MC-1] gi|117608690
47971	GT77_cha|Dicdis|gb|ABC67744.1	25.18	282	176	9	317	585	309	568	2e-11	70.1	2.4.1.37 UDP-Gal:fucoside alpha3-galactosyltransferase [Dictyostelium discoideum] gi|84873369
81720	CE8_all|Orysat|dbj|BAF27712.1	26.53	245	149	10	31	256	1426	1658	2e-11	69.7	Os11g0172100 [Oryza sativa (japonica cultivar-group)] gi|113644571
102909	GH2_all|Penchr|emb|CAP80802.1	47.14	70	37	0	247	316	308	377	2e-11	69.3	Pc12g11750 [Penicillium chrysogenum Wisconsin 54-1255] gi|211582611
104333	GT55_all|Maggri|ref|XP_362336.1	29.32	249	137	7	344	567	562	796	2e-11	70.5	hypothetical protein MG04781.4 [Magnaporthe grisea 70-15] gi|39945598
122079	GH92_all|Aspnid|gb|EAA62552.1	26.7	221	126	6	90	286	863	1071	2e-11	68.6	hypothetical protein AN5392.2 [Aspergillus nidulans FGSC A4] gi|40743362
124172	CE8_all|Orysat|dbj|BAF27712.1	29.26	229	136	9	104	311	1439	1662	2e-11	69.7	Os11g0172100 [Oryza sativa (japonica cultivar-group)] gi|113644571
54086	GH92_all|Aspnid|gb|EAA62552.1	22.81	285	183	10	20	275	797	1073	3e-11	68.2	hypothetical protein AN5392.2 [Aspergillus nidulans FGSC A4] gi|40743362
54461	GH79_all|Aspnid|gb|EAA57680.1	25.9	305	208	5	35	325	1822	2122	3e-11	68.9	hypothetical protein AN6925.2 [Aspergillus nidulans FGSC A4] gi|40738490
121588	GH47_all|Maggri|gb|EAA55228.1	21.55	566	378	15	33	546	664	1215	3e-11	69.7	hypothetical protein MG06885.4 [Magnaporthe grisea 70-15] gi|38109341
121944	GH23_all|Cataci|gb|ACU71587.1	28.95	228	133	11	17	223	28	247	3e-11	69.7	serine/threonine protein kinase [Catenulispora acidiphila DSM 44928] gi|256358090
123832	GH13_all|Caesp.|gb|ACI49189.1	53.85	65	29	1	21	84	1034	1098	3e-11	68.9	hypothetical protein Csp3_JD02.017 [Caenorhabditis sp. PS1010] gi|209489427
32716	GT55_all|Maggri|ref|XP_362336.1	37.19	121	72	3	1	118	679	798	4e-11	65.1	hypothetical protein MG04781.4 [Magnaporthe grisea 70-15] gi|39945598
66480	GH47_all|Schman|emb|CAZ31460.1	32.26	93	63	0	4	96	5	97	4e-11	66.6	mannosyl-oligosaccharidealpha-1,2-mannosidase-r el ated [Schistosoma mansoni] gi|238660459
79686	GH36_all|Vitvin|emb|CAN61133.1	32.85	137	81	2	242	377	945	1071	4e-11	69.3	hypothetical protein [Vitis vinifera] gi|147838354
123553	GH92_all|Aspnid|gb|EAA62552.1	29.89	174	111	3	96	259	898	1070	4e-11	67.4	hypothetical protein AN5392.2 [Aspergillus nidulans FGSC A4] gi|40743362
69926	GT32_all|Camjej|emb|CAB73392.1	27.32	194	119	4	45	221	67	255	5e-11	68.2	hypothetcal protein Cj1137c [Campylobacter jejuni subsp. jejuni NCTC 11168] gi|6968571
106479	CE12_all|Podans|emb|CAP67203.1	28.85	253	132	11	6	242	369	589	5e-11	67.8	unnamed protein product [Podospora anserina S mat+] gi|170941551
67534	CE8_all|Orysat|dbj|BAF27712.1	24.56	285	170	9	37	301	1439	1698	6e-11	68.6	Os11g0172100 [Oryza sativa (japonica cultivar-group)] gi|113644571
81593	GH79_all|Aspnid|gb|EAA57680.1	22.82	447	296	15	39	458	1827	2251	6e-11	68.2	hypothetical protein AN6925.2 [Aspergillus nidulans FGSC A4] gi|40738490
82296	GH79_all|Aspnid|gb|EAA57680.1	25.06	427	285	19	55	459	1811	2224	6e-11	68.2	hypothetical protein AN6925.2 [Aspergillus nidulans FGSC A4] gi|40738490
106869	GT2_all|Thecur|gb|ACY97654.1	24.55	334	200	10	301	627	451	739	6e-11	69.7	AMP-dependent synthetase and ligase [Thermomonospora curvata DSM 43183] gi|268311280
122988	GT4_all|Desdes|gb|ACL49294.1	25.94	212	135	4	1314	1513	16	217	6e-11	70.1	ABC transporter related [Desulfovibrio desulfuricans subsp. desulfuricans str. ATCC 27774] gi|219868959
124179	CE8_all|Orysat|dbj|BAF27712.1	27.1	214	126	9	16	203	1450	1659	6e-11	67.4	Os11g0172100 [Oryza sativa (japonica cultivar-group)] gi|113644571
63687	GT55_all|Maggri|ref|XP_362336.1	29.04	272	143	8	4	261	598	833	7e-11	66.6	hypothetical protein MG04781.4 [Magnaporthe grisea 70-15] gi|39945598
64125	GH23_all|Strcoe|emb|CAB97423.1	27.98	168	102	5	174	327	262	424	7e-11	69.3	putative serine/threonine protein kinase [Streptomyces coelicolor A3(2)] gi|9367450
66111	GT4_all|Desdes|gb|ACL49294.1	29.49	217	133	5	1167	1371	11	219	7e-11	69.7	ABC transporter related [Desulfovibrio desulfuricans subsp. desulfuricans str. ATCC 27774] gi|219868959
56700	CE12_all|Podans|emb|CAP67203.1	30.41	194	115	7	1	185	371	553	8e-11	67	unnamed protein product [Podospora anserina S mat+] gi|170941551
107947	GH4_all|uncmar|gb|ACX49739.1	22.89	380	244	12	183	538	613	967	9e-11	67.8	siderophore 2,3-dihydroxybenzoate synthesis-like protein [uncultured marine bacterium 1n22] gi|260765347
