# Supplementary material for: Re-annotation of the CAZy genes of Trichoderma reesei and transcription in the presence of lignocellulosic substrates
Source: Microb Cell Fact. 2012 Oct 4;11:134. doi: 10.1186/1475-2859-11-134 (PMC3526510; doi:10.1186/1475-2859-11-134)
Supplement: Additional file 3 — Annotation of T. reesei CAZymes.T. reesei glycoside hydrolase, carbohydrate esterase (excluding CE10) and polysaccharide lyase genes, the annotation of the genes and the bases used for annotation. (a), gene identifier as in T. reesei v2.0 data base [38]; (b), name given to the gene in the publication/data base marked in the reference column; (c), reference to previous studies or to T. reesei database versions 1.2 and 2.0. (“A”, a previous annotation has been specified/updated during this study); (d), other names used for the gene in marked references; (e), annotation given for the gene in T. reesei v2.0 data base; (f), best match for the T. reesei CAZyme when T. reesei proteome was mapped with blast search to the protein sequences of the CAZy database. The gi identifiers refer to the NCBI protein database; (g), best characterized match for the T. reesei CAZyme when T. reesei proteome was mapped with blast search to the protein sequences of the CAZy database. The gi identifiers refer to the NCBI protein database.; (h), protein cluster the T. reesei CAZyme was assigned to when the protein clusters were mapped to CAZy database by a blast search; (i), functional subgroups within the protein cluster determined according to phylogenetic analysis; (j), characterized protein from another fungus and/or other T. reesei proteins closest to the T. reesei CAZyme in a phylogenetic tree constructed from the members of a protein cluster. Uniprot protein identifier is preceded by a code that specifies the species (Additional file 5); (k), CAZy family assigned to the T. reesei CAZyme based on the CAZy family members present in the protein cluster; (l), existence of a functional domain/domains for the T. reesei CAZyme that supports the CAZy prediction. All the functional domains of the T. reesei CAZymes are found from Additional file 4; (m), protein closest to the T. reesei CAZyme in a phylogenetic tree constructed from alignment against PFAM of a CAZy family. Protein identifier is pr [file 1475-2859-11-134-S3.xlsx]

## Sheet: Sheet1
Gene IDa	Nameb	Referencec	Other namesd	Class	Family	Annotation	JGIe	Blast (CAZy), best hitf	Blast (CAZy), best characterized hitg	Protein clusterh	Functional subgroupi	Protein cluster treej	Protein familyk	Interprol	PFAM family treem
107268		This study		Carbohydrate esterase	1	Candidate S-formylglutathione hydrolase		hypothetical protein [Neurospora crassa OR74A] gi|32403292	3.1.2.12 S-formylglutathione hydrolase [Candida boidinii] gi|51100953	2607	2607a	-	CE1	x
72072		[38]		Carbohydrate esterase	1	Candidate esterase	Bernard Henrissat:candidate esterase;Carbohydrate Esterase Family 1;	unnamed protein product [Aspergillus oryzae] gi|83765803	3.1.1.72 3.2.1.8 endo-1,4-beta-xylanase [Neocallimastix patriciarum] gi|219964511	6197	6197a	-	CE1
107850		[47]		Carbohydrate esterase	1	Candidate esterase		unnamed protein product [Aspergillus oryzae] gi|83765803	3.1.1.72 3.2.1.8 endo-1,4-beta-xylanase [Neocallimastix patriciarum] gi|219964511	6197	6197a	-	CE1
44366		This study		Carbohydrate esterase	3	Candidate esterase		hypothetical protein MG09995.4 [Magnaporthe grisea 70-15] gi|38103080	-	2806	2806a	-	CE3
70021		[38]		Carbohydrate esterase	3	Candidate acetyl xylan esterase	Bernard Henrissat:candidate esterase related to acetyl xylan esterase;Carbohydrate Esterase Family 3;	hypothetical protein AN6464.2 [Aspergillus nidulans FGSC A4] gi|40739296	3.1.1.72 acetylxylan esterase [Neocallimastix patriciarum] gi|2231247	2806	2806a	-	CE3	x
41248		[47]		Carbohydrate esterase	3	Candidate acetyl xylan esterase		hypothetical protein MG08672.4 [Magnaporthe grisea 70-15] gi|39948298	3.1.1.72 lipolytic enzyme, G-D-S-L [Clostridium thermocellum ATCC 27405] gi|125713541	6113	6113a	-	CE3	x
107488		This study		Carbohydrate esterase	3	Candidate esterase		hypothetical protein MG08672.4 [Magnaporthe grisea 70-15] gi|39948298	-	6113	6113a	-	CE3
31227		This study		Carbohydrate esterase	3	Candidate esterase/suberinase		esterase [Aspergillus terreus] gi|4959943	-	13836	13836a	-	CE3
67678		[37]		Carbohydrate esterase	4	Candidate chitin deacetylase	Bernard Henrissat:candidate chitinase;Glycoside Hydrolase Family 18;	unnamed protein product [Aspergillus niger] gi|134078770	3.5.1.41 chitin deacetylase [Glomerella lindemuthiana] gi|49790330	302	302a	-	CE4	x	CE4_str|Glolin|gb|AAT68493.1_3.5.1.41
69490		[37]		Carbohydrate esterase	4	Candidate chitin deacetylase		chitin binding protein [Magnaporthe grisea] gi|18143615	3.5.1.41 chitin deacetylase [Glomerella lindemuthiana] gi|49790330	302	302b	-	CE4	x	CE4_str|Glolin|gb|AAT68493.1_3.5.1.41
65215		[38]		Carbohydrate esterase	4	Candidate imidase	Bernard Henrissat:candidate imidase;Carbohydrate Esterase Family 4;	unnamed protein product [Aspergillus niger] gi|134082080	3.5.1.- Peptidoglycan N-acetylglucosamine deacetylase [Bacillus cereus ATCC 14579] gi|29895649	2445	2445a	-	CE4	x
105072		[38], A		Carbohydrate esterase	4	Candidate polysaccharide deacetylase	Bernard Henrissat:candidate esterase;Carbohydrate Esterase Family 4;	unnamed protein product [Aspergillus oryzae] gi|83769973	3.5.1.- Peptidoglycan N-acetylglucosamine deacetylase [Bacillus cereus ATCC 14579] gi|29897272	4972	4972a	-	CE4	x	CE4_cha|Enthis|ref|XP_656356.1_3.5.1.41
60489		[38]		Carbohydrate esterase	5	Candidate cutinase	Bernard Henrissat:candidate cutinase/esterase;Carbohydrate Esterase Family 5;	3.1.1.74 putative cutinase [Hypocrea lixii] gi|125656332		540	540a	AoryQ9P960, triacylglycerol lipase	CE5	x
44214	axe2	[16]		Carbohydrate esterase	5	Candidate acetyl xylan esterase	Bernard Henrissat:axe2;Diego A. Martinez:candidate membrane-bound acetyl xylan esterase;Carbohydrate Esterase Family 5 ,acetylxylan esterase;Jon Magnuson:axe2;	Axe2 [Hypocrea jecorina] gi|31747152	3.1.1.72 unnamed protein product [Penicillium aurantiogriseum] gi|241660026	865	865a	-	CE5	x
54219		[31]		Carbohydrate esterase	5	Candidate acetyl xylan esterase	Bernard Henrissat:Carbohydrate Esterase Family 5;Diego A. Martinez:candidate acetyl xylan esterase;	3.1.1.72 acetyl xylan esterase [Hypocrea jecorina] gi|1431620		865	865b	axe1	CE5	x
73632	axe1	[28]		Carbohydrate esterase	5	Acetyl xylan esterase	Bernard Henrissat:axe1;acetyl xylan esterase (EC 3.1.1.72); C-terminal CBM1 module;identical to Axe1 (CAA93247.1);Carbohydrate Esterase Family 5;	3.1.1.72 acetyl xylan esterase [Hypocrea jecorina] gi|1431620		865	865b	TRIRE0054219	CE5	x
79671		[38]		Carbohydrate esterase	9	Candidate N-acetyl-glucosamine-6-phosphate deacetylase	Bernard Henrissat:candidate N-acetyl-glucosamine-6-phosphate deacetylase;Carbohydrate Esterase Family 9;	CGI-14-like protein [Magnaporthe oryzae] gi|291195818	3.5.1.25 CaNAG2 [Candida albicans] gi|13702163	2516	2516a	-	CE9	x
3101		This study		Carbohydrate esterase	14	Candidate N-acetylglucosaminylphosphatidylinositol de-N-acetylase		N-acetylglucosaminyl-phosphatidylinositol de-N-acetylase [Toxoplasma gondii] gi|62954534	-	2076	2076a	-	CE14	x
58550		This study		Carbohydrate esterase	14	Candidate N-acetylglucosaminylphosphatidylinositol de-N-acetylase		N-acetylglucosaminyl-phosphatidylinositol de-N-acetylase [Toxoplasma gondii] gi|62954534	-	7267	7267a	-	CE14	x
123940	cip2	[16]		Carbohydrate esterase	15	Glucuronoyl esterase	Bernard Henrissat:cip2;candidate cellulose-binding protein;identical to AAP57749.1;Carbohydrate-Binding Module Family 1;	3.1.1.- Cip2 [Hypocrea jecorina] gi|31747154		4243	4243a	-	CE15	x
103825		This study		Carbohydrate esterase	16	Candidate acetyl esterase		3.1.1.6 acetyl esterase [Hypocrea jecorina] gi|113206519		3851	3851a	aes1	CE16	x
121418	aes1	[34]		Carbohydrate esterase	16	Acetyl esterase		3.1.1.6 acetyl esterase [Hypocrea jecorina] gi|113206519		3851	3851a	-	CE16	x
22197	cel1b	[16]	bgl1b [62]	Glycoside hydrolase	1	Candidate β-glucosidase	Diego A. Martinez:cel1b;candidate b-glucosidase;Randy M Berka:Glycoside Hydrolase Family 1;	Cel1b [Hypocrea jecorina] gi|31747170	3.2.1.21 beta-glucosidase 1B [Aspergillus oryzae] gi|169779731	662	662a	AoryQ2U5G8, β-glucosidase 1B	GH1	x
120749	bgl2/cel1a	[21]	bgl1a [62]	Glycoside hydrolase	1	β-glucosidase	Diego A. Martinez:cel1a;b-glucosidase (EC 3.2.1.21);Glycoside Hydrolase Family 1;	3.2.1.21 O93785_TRIRE Bete-glucosidase [] gi|74654791		662	662b	AoryQ2UL94	GH1	x
5836		[38]		Glycoside hydrolase	2	Candidate β-mannosidase	Diego A. Martinez:Glycoside Hydrolase Family 2;Randy M Berka:candidate b-mannosidase;	unnamed protein product [Aspergillus oryzae] gi|83766925	3.2.1.25 beta-mannosidase mndA-Aspergillus niger [] gi|134079322	609	609a	TRIRE0069245, TRIRE0059689 and AnigA2QWU9, β-mannosidase mndA	GH2	x
59689		[38]		Glycoside hydrolase	2	Candidate β-mannosidase	Randy M Berka:candidate b-mannosidase;Glycoside Hydrolase Family 2;	3.2.1.25 beta-mannosidase mndA-Aspergillus niger [] gi|134079322		609	609a	TRIRE0005836, TRIRE0069245 and AnigA2QWU9, β-mannosidase mndA	GH2	x
69245		[38]		Glycoside hydrolase	2	Candidate β-mannosidase	Randy M Berka:candidate b-mannosidase;Glycoside Hydrolase Family 2;	3.2.1.25 beta-mannosidase mndA-Aspergillus niger [] gi|134079322		609	609a	TRIRE0005836, TRIRE0059689 and AnigA2QWU9, β-mannosidase mndA	GH2	x
62166		[38]		Glycoside hydrolase	2	Candidate β-mannosidase	Diego A. Martinez:Hypothetical protein;Randy M Berka:Predicted gene product shares amino acid sequence identity with fungal beta-mannosidases belonging to glycoside hydrolase family GH2.;	hypothetical protein [Neurospora crassa OR74A] gi|32409179	3.2.1.25 beta-mannosidase [Emericella nidulans] gi|95025881	609	609b	-	GH2	x
57857		[38], A		Glycoside hydrolase	2	Candidate β-mannosidase	Randy M Berka:candidate b-glycosidase;Could be longer at N-term;Glycoside Hydrolase Family 2;	unnamed protein product [Aspergillus oryzae] gi|83765627	3.2.1.25 beta-mannosidase [Emericella nidulans] gi|95025881	609	609c	AnidAN3368, β-mannosidase	GH2	x
77299	gls93	[83]		Glycoside hydrolase	2	Exo-β-D-glucosaminidase	Diego A. Martinez:exo-b-D-glucosaminidase (EC 3.2.1.-);Glycoside Hydrolase Family 2;	3.2.1.165 exo-beta-D-glucosaminidase [Hypocrea jecorina] gi|67625669		2917	2917a	AfumQ4W962, exo-β-D-glucosaminidase	GH2	x	GH2_str|Hypjec|dbj|BAD99604.1_3.2.1.165
76852		[38], A		Glycoside hydrolase	2	Candidate β-galactosidase/β-glucuronidase	Diego A. Martinez:candidate b-glycosidase;Randy M Berka:Glycoside Hydrolase Family 2;	3.2.1.31 beta-glucuronidase precursor [Arthrobacter sp. RP40.7] gi|56474966		4433	4433a	-	GH2	x
102909		This study		Glycoside hydrolase	2	Candidate GH2 protein		Pc12g11750 [Penicillium chrysogenum Wisconsin 54-1255] gi|211582611	3.2.1.31 beta-glucuronidase precursor [Rattus norvegicus] gi|204330	125855	125855a	-	NA	x
121735	cel3b	[16]	bgl3b [62]	Glycoside hydrolase	3	Candidate β-glucosidase	Diego A. Martinez:cel3b;b-glucosidase Cel3B (EC 3.2.1.21);identical to AAP57755.1;Randy M Berka:Glycoside Hydrolase Family 3;	Cel3b [Hypocrea jecorina] gi|31747166	3.2.1.21 thermostable beta-glucosidase [Thermoascus aurantiacus] gi|74054462	110	110a	CimmQ1E0M5, β-glucosidase precursor (wall associated)	GH3	x
47268	bgl3i	[62]		Glycoside hydrolase	3	Candidate β-glucosidase	Randy M Berka:candidate b-glucosidase.;Glycoside Hydrolase Family 3;	unnamed protein product [Podospora anserina S mat+] gi|170946765	3.2.1.21 beta-glucosidase F [Aspergillus oryzae RIB40] gi|169769170	110	110b	AoryQ2UN12, β-glucosidase F	GH3	x
66832		[37]		Glycoside hydrolase	3	Candidate β-glucosidase	Bernard Henrissat:candidate chitin deacetylase; N-terminal CBM18 module;Carbohydrate Esterase Family 4;	unnamed protein product [Podospora anserina S mat+] gi|170940379	3.2.1.21 beta-glucosidase F [Aspergillus oryzae RIB40] gi|169769170	110	110c	-	GH3	x
76227	cel3e	[16]	bgl3e [62]	Glycoside hydrolase	3	Candidate β-glucosidase	Diego A. Martinez:candidate b-glucosidase;Randy M Berka:Glycoside Hydrolase Family 3;	Cel3e [Hypocrea jecorina] gi|31747174	3.2.1.21 beta-glucosidase [Aspergillus fumigatus Af293] gi|70996706	110	110d	-	GH3	x
76672	bgl1/cel3a	[22]	bgl3a [62]	Glycoside hydrolase	3	β-glucosidase	Diego A. Martinez:cel3A;b-glucosidase 1 (EC 3.2.1.21);Randy M Berka:Glycoside Hydrolase Family 3;	3.2.1.21 beta-D-glucoside glucohydrolase [Hypocrea jecorina] gi|493580		110	110e	-	GH3	x
104797	bgl3j	[62]		Glycoside hydrolase	3	Candidate β-glucosidase	Randy M Berka:candidate b-glucosidase;Glycoside Hydrolase Family 3;	unnamed protein product [Podospora anserina S mat+] gi|170946862	3.2.1.21 beta-glucosidase [Aspergillus fumigatus Af293] gi|70996706	110	110f	AfumQ4WR62, β-glucosidase	GH3	x
46816	cel3d	[16]	bgl3d [62]	Glycoside hydrolase	3	Candidate β-glucosidase	Diego A. Martinez:candidate b-glucosidase;Randy M Berka:Glycoside Hydrolase Family 3;	Cel3d [Hypocrea jecorina] gi|31747172	3.2.1.21 beta-glucosidase I [Kluyveromyces marxianus] gi|268308673	132	132a	-	GH3	x
82227	cel3c	[16]	bgl3c [62]	Glycoside hydrolase	3	Candidate β-glucosidase	Diego A. Martinez:cel3c;candidate b-glucosidase;Randy M Berka:Glycoside Hydrolase Family 3;	Cel3c [Hypocrea jecorina] gi|31747168	3.2.1.21 beta-glucosidase I [Kluyveromyces marxianus] gi|268308673	132	132b	SpomQ9P6J6, β-glucosidase	GH3	x
108671	bgl3f	[62], A		Glycoside hydrolase	3	Candidate β-glucosidase/glucan 1,4-β-glucosidase	Diego A. Martinez:candidate b-glycosidase;Randy M Berka:Glycoside Hydrolase Family 3;	Candidate beta-glycosidase; Glycoside hydrolase family 3 [Flavobacterium johnsoniae UW101] gi|146154219	3.2.1.74 glucan-glucohydrolase [Thermobispora bispora] gi|149826	132	132c	-	GH3	x
69557		[38], A	Previously annotated as bgl3k, candidate β-glucosidase [62]	Glycoside hydrolase	3	Candidate β-N-acetylglucosaminidase	Randy M Berka:candidate b-glycosidase;Glycoside Hydrolase Family 3;	Pc18g01310 [Penicillium chrysogenum Wisconsin 54-1255] gi|211586709	3.2.1.52 beta-N-Acetylglucosaminidase [Streptomyces thermoviolaceus] gi|3426176	2317	2317a	-	GH3	x
79669		[38], A		Glycoside hydrolase	3	Candidate β-N-acetylglucosaminidase	Randy M Berka:candidate b-glycosidase;Glycoside Hydrolase Family 3;	beta-N-acetylglucosaminidase [Hypocrea virens] gi|197709105	3.2.1.52 beta-N-acetylglucosaminidase [Symbiobacterium thermophilum IAM 14863] gi|51891438	2317	2317b	-	GH3	x
58450	xyl3b	[62]		Glycoside hydrolase	3	Candidate β-xylosidase	Randy M Berka:candidate b-xylosidase.;Glycoside Hydrolase Family 3;	unnamed protein product [Aspergillus oryzae] gi|83774566	3.2.1.37 1,4-beta-D-xylosidase [Aureobasidium pullulans var. melanigenum] gi|291167620	3274	3274a	AnidAN8401; β-1,4-xylosidase	GH3	x
121127	bxl1	[30]	xyl3a [62]	Glycoside hydrolase	3	β-xylosidase	Diego A. Martinez:b-xylosidase (EC 3.2.1.37);Glycoside Hydrolase Family 3;	3.2.1.37 beta-xylosidase [Hypocrea jecorina] gi|2791278		3274	3274b	AnigO00089, xylosidase xlnD	GH3	x
64375		[38]		Glycoside hydrolase	5	Candidate glucan β-1,3-glucosidase	Diego A. Martinez:Glycoside Hydrolase Family 5;Randy M Berka:candidate exo-b-1,3-glucanase;	hypothetical protein [Neurospora crassa OR74A] gi|32405240	3.2.1.58 beta-1,3-glucanase [Emericella nidulans] gi|95025945	173	173a	AnidAN7533, β-1,3-glucanase	GH5		GH5_cha|Aspnid|gb|EAA62113.1_3.2.1.58
64906		[38]		Glycoside hydrolase	5	Candidate endo-β-1,6-glucanase	Randy M Berka:candidate glucan endo-1,6-b-glucosidase;Glycoside Hydrolase Family 5;	3.2.1.75 AF395757_1 beta-1,6-glucanase precursor [Hypocrea virens] gi|19072999		173	173b	AnidAN3777, endo-β-1,6-glucanase	GH5	x	GH5_cha|Hypvir|gb|AAL84696.1_3.2.1.75
77506	cel5d	[62]		Glycoside hydrolase	5	Candidate β-glycosidase	Diego A. Martinez:candidate b-glycosidase;Randy M Berka:Glycoside Hydrolase Family 5;	hypothetical protein [Neurospora crassa OR74A] gi|32421131	3.2.1.123 endogalactosylceramidase [Rhodococcus equi] gi|145046110	732	732a	-	GH5	x
82616	cel5b	[16]		Glycoside hydrolase	5	Candidate membrane bound endoglucanase	Diego A. Martinez:cel5b;candidate membrane-bound endoglucanase;Randy M Berka:Glycoside Hydrolase Family 5;	3.2.1.4 endoglucanase VIII [Trichoderma viride] gi|187766738		778	778a	egl2	GH5	x
120312	egl2/cel5a	[15]		Glycoside hydrolase	5	Endo-β-1,4-glucanase	Diego A. Martinez:cel5a;endoglucanase Cel5A (EC 3.2.1.4); N-terminal CBM1 module;Randy M Berka:Glycoside Hydrolase Family 5;	endoglucanase III [Trichoderma viride] gi|33521680	3.2.1.4 endoglucanase III [Hypocrea jecorina] gi|170549	778	778a	cel5b	GH5	x
56996	man1	[27]		Glycoside hydrolase	5	β-Mannanase	Diego A. Martinez:man5a;mannan endo-1,4-b-mannosidase (EC 3.2.1.78); C-terminal CBM1 module;Randy M Berka:Glycoside Hydrolase Family 5;	3.2.1.78 beta-mannase [Hypocrea jecorina] gi|506848		1854	1854a	AnidAN3358, endo-beta-1,4-mannanase	GH5	x
53731		[37]		Glycoside hydrolase	5	Candidate endo-β-1,4-glucanase	Bernard Henrissat:candidate membrane-bound b-glycosidase;Glycoside Hydrolase Family 16;	hypothetical protein MGG_00530 [Magnaporthe oryzae 70-15] gi|39974647	3.2.1.4 Cellulase [Clavibacter michiganensis] gi|8980306	8196	8196a	-	GH5	x	GH5_cha|Azocau|dbj|BAF87299.1_3.2.1.4
71554		[38], A		Glycoside hydrolase	5	Candidate β-1,3-mannanase/endo-β-1,4-mannosidase	Randy M Berka:candidate b-glycosidase;distant relative;Glycoside Hydrolase Family 5;	3.2.1.- beta-1,3-mannanase [Paecilomyces lilacinus] gi|40645341		16589	16589a	-	GH5		GH5_cha|Clothe|emb|CAB76938.1_3.2.1.91
72567	cbh2/cel6a	[10]		Glycoside hydrolase	6	Cellobiohydrolase	Diego A. Martinez:cellobiohydrolase II (Cel6A) (EC 3.2.1.91); N-terminal CBM1 module;Randy M Berka:Glycoside Hydrolase Family 6;	3.2.1.91 cellobiohydrolase II [Hypocrea jecorina] gi|170541		2966	2966a	MgriA4RPH6, exoglucanase 2	GH6	x
122081	egl1/cel7b	[11]		Glycoside hydrolase	7	Endo-β-1,4-glucanase	Diego A. Martinez:cel7b;endoglucanase Cel7B (EC 3.2.1.4); C-terminal CBM1 module;Randy M Berka:Glycoside Hydrolase Family 7;	3.2.1.4 endoglucanase I precursor [Hypocrea jecorina] gi|170547		470	470a	AnidAN3418, endo-β-1,4-glucanase celB	GH7	x
123989	cbh1/cel7a	[8]		Glycoside hydrolase	7	Cellobiohydrolase	Diego A. Martinez:cel7a;reducing end acting cellobiohydrolase I (EC 3.2.1.-); C-terminal CBM1 module;Glycoside Hydrolase Family 7;	3.2.1.- cellulose 1,4-beta-cellobiosidase [Hypocrea koningii] gi|457423		470	470b	AnidAN0494, 1,4-β-D-glucan-cellobiohydrolyase	GH7	x
120229	xyn3	[26]	xyn10a [62]	Glycoside hydrolase	10	Endo-β-1,4-xylanase	Diego A. Martinez:candidate xylanase;Randy M Berka:Glycoside Hydrolase Family 10;	3.2.1.8 xylanase III [Hypocrea jecorina] gi|7328936		429	429a	MgriQ8NJ73, endo-1,4-β-xylanase	GH10	x
74223	xyn1	[24]	xyn11b [62]	Glycoside hydrolase	11	Endo-β-1,4-xylanase	Diego A. Martinez:xylanase 1 (EC 3.2.1.8);Randy M Berka:Glycoside Hydrolase Family 11;	endo-1,4-beta-xylanase [Trichoderma viride] gi|117959724	3.2.1.8 Sequence 4 from patent US 5837515 [] gi|5985250	643	643a	xyn5	GH11	x
112392	xyn5	[58]	xyn11c, xyn11d [62]	Glycoside hydrolase	11	Candidate endo-β-1,4-xylanase	Bernard Henrissat:candidate chitinase;Glycoside Hydrolase Family 18;	endo-1,4-beta-xylanase [Trichoderma viride] gi|117959724	3.2.1.8 Sequence 4 from patent US 5837515 [] gi|5985250	643	643a	xyn1	GH11	x
123818	xyn2	[24]	xyn11a [62]	Glycoside hydrolase	11	Endo-β-1,4-xylanase	Diego A. Martinez:xylanase 2 (EC 3.2.1.8);Randy M Berka:Glycoside Hydrolase Family 11;	3.2.1.8 endoxylanase II [Hypocrea jecorina] gi|455907		643	643b	Fgra03624, endoxylanase	GH11	x
123232	egl3/cel12a	[12]		Glycoside hydrolase	12	Endo-β-1,4-glucanase	Diego A. Martinez:cel12a;Randy M Berka:Glycoside Hydrolase Family 12;	3.2.1.4 Sequence 1 from patent US 6187732 [] gi|14118535		1708	1708a	MgriA4QYC6, endoglucanase 1	GH12	x
77284		[38], A		Glycoside hydrolase	12	Candidate endo-β-1,4-glucanase	Randy M Berka:candidate b-glycosidase;Glycoside Hydrolase Family 12;	3.2.1.4 AF434182_1 endoglucanase [Fusarium equiseti] gi|21842094		7857	7857a	-	GH12	x	GH12_cha|Fusequ|gb|AAM77703.1_3.2.1.4
59578		[38]		Glycoside hydrolase	13	Candidate α-glucosidase	Diego A. Martinez:candidate a-glucosidase;Glycoside Hydrolase Family 13;	putative maltase MLT3 [Gibberella moniliformis] gi|166797279	3.2.1.20 maltase [Aspergillus oryzae] gi|14278921	316	316a	AoryQ96WT4, maltase	GH13	x
108477		[38]		Glycoside hydrolase	13	Candidate α-glucosidase/oligo α-glucosidase	Randy M Berka:candidate a-glucosidase;Glycoside Hydrolase Family 13;	3.2.1.10 oligo-1,6-glucosidase [Geobacillus thermoglucosidasius] gi|912436		316	316b	-	GH13	x
105956		[38]		Glycoside hydrolase	13	Candidate α-amylase	Diego A. Martinez:candidate a-amylase;Glycoside Hydrolase Family 13;	3.2.1.1 alpha-amylase [Trichoderma viride] gi|197631747		394	394a	AnidAN3402, α-amylase	GH13	x
57128		[38]		Glycoside hydrolase	13	Candidate glycogen debranching enzyme	Bernard Henrissat:candidate glycogen debranching enzyme;Glycoside Hydrolase Family 13;	unnamed protein product [Podospora anserina S mat+] gi|170948155	2.4.1.25 3.2.1.33 Ypr184wp [Saccharomyces cerevisiae] gi|786314	1465	1465a	ScerQ06625, Glycogen debranching enzyme Gdb1p	GH13	x
123368		[38]		Glycoside hydrolase	13	Candidate 1,4-α-glucan branching enzyme	Bernard Henrissat:Glycoside Hydrolase Family 13;Diego A. Martinez:candidate glycogen branching enzyme;	probable branching enzyme (be1) [Neurospora crassa] gi|16416077	2.4.1.18 glycogen branching enzyme [Aspergillus oryzae] gi|16041069	1522	1522a	AoryQ96VA4, glycogen branching enzyme	GH13	x
1885	gla	[84]		Glycoside hydrolase	15	Glucoamylase		Sequence 10 from patent US 7494685 [] gi|228183581	3.2.1.3 Sequence 2 from patent US 6309872 [] gi|17918167	608	608a	MgriA4RD49, glucoamylase	GH15	x
65333		[38], A		Glycoside hydrolase	15	Candidate alpha-glycosidase (Glucoamylase and related glycosyl hydrolases)	Bernard Henrissat:candidate a-glycosidase;possible trehalase;Glycoside Hydrolase Family 15;	unnamed protein product [Podospora anserina S mat+] gi|170943867	3.2.1.28 glycoside hydrolase [Mycobacterium smegmatis str. MC2 155] gi|118171519	3601	3601a	-	GH15	x
121294		[38]		Glycoside hydrolase	16	Candidate glucan endo-1,3(4)-β-D-glucosidase	Bernard Henrissat:candidate b-1,3-1,4-glucanase;Glycoside Hydrolase Family 16;	Pc20g14040 [Penicillium chrysogenum Wisconsin 54-1255] gi|211588617	3.2.1.6 putative laminarinase [Phanerochaete chrysosporium] gi|29565517	169	169a	-	GH16	x	GH16_str|Phachr|dbj|BAC67687.1_3.2.1.6
38536		[38]		Glycoside hydrolase	16	Candidate glucan endo-1,3(4)-β-D-glucosidase	Bernard Henrissat:Glycoside Hydrolase Family 16;Diego A. Martinez:candidate b-1,3-1,4-glucanase;	unnamed protein product [Podospora anserina S mat+] gi|170943912	3.2.1.6 mixed-linked glucanase precursor [Cochliobolus carbonum] gi|2326188	169	169b	-	GH16	x	GH16_cha|Aspnid|gb|EAA64496.1_3.2.1.-
49274		[37]		Glycoside hydrolase	16	Candidate glucan endo-1,3(4)-β-D-glucosidase		mixed-linked glucanase precursor (MLG1) related protein [Neurospora crassa] gi|7635850	3.2.1.6 mixed-linked glucanase precursor [Cochliobolus carbonum] gi|2326188	169	169c	TRIRE0055886	GH16	x	GH16_cha|Coccar|gb|AAC49904.1_3.2.1.6
55886		[38], A		Glycoside hydrolase	16	Candidate glucan endo-1,3(4)-β-D-glucosidase	Bernard Henrissat:Glycoside Hydrolase Family 16;Diego A. Martinez:candidate b-glycosidase;	unnamed protein product [Aspergillus niger] gi|134054984	3.2.1.73 beta-1,3-1,4-glucanase [Paecilomyces sp. J18] gi|301070474	169	169c	TRIRE0049274	GH16	x
41768		[37], A		Glycoside hydrolase	16	Candidate cell wall glucanosyltransferase		unnamed protein product [Aspergillus oryzae] gi|83765921	2.4.1.- 2.4.1.- 3.2.1.39 YALI0C09680p [Yarrowia lipolytica] gi|49647519	248	248	-	GH16	x
58239		[37], A		Glycoside hydrolase	16	Candidate cell wall glucanosyltransferase	Bernard Henrissat:candidate chitinase; CBM18 module;Glycoside Hydrolase Family 18;	hypothetical protein MGG_09918 [Magnaporthe oryzae 70-15] gi|39965159	2.4.1.- Crh1p [Saccharomyces cerevisiae S288c] gi|6321628	248	248a	CalbCA1835, fungal CRH1 transglycosylase	GH16	x	-
66843		[47], A		Glycoside hydrolase	16	Candidate cell wall glucanosyltransferase		unnamed protein product [Podospora anserina S mat+] gi|170940349	2.4.1.- Crh1p [Saccharomyces cerevisiae S288c] gi|6321628	248	248b	-	GH16	x
65406		[37], A		Glycoside hydrolase	16	Candidate cell wall glucanosyltransferase		cell wall glucanosyltransferase Mwg1 [Metarhizium anisopliae] gi|84795041	2.4.1.- 2.4.1.- 3.2.1.39 YALI0C09680p [Yarrowia lipolytica] gi|49647519	248	248c	-	GH16	x
50215		[38], A		Glycoside hydrolase	16	Candidate endo-1,3-β-D-glucosidase/1,3-glucan binding protein	Bernard Henrissat:candidate b-glycosidase;Glycoside Hydrolase Family 16;	unnamed protein product [Podospora anserina S mat+] gi|170940373	3.2.1.39 beta-1,3-glucanase [Helicoverpa armigera] gi|156968299	1176	1176a	-	GH16	x
76266		[38], A		Glycoside hydrolase	16	Candidate cell wall glucanosyltransferase	Diego A. Martinez:glycoside hydrolase family 16, most probably involved in carbohydrate metabolism; associated to cellulase signal transduction (PMID: 15288024);glycoside hydrolase;	hypothetical protein [Neurospora crassa OR74A] gi|32410121	2.4.1.- 2.4.1.- 3.2.1.39 YALI0B15510p [Yarrowia lipolytica] gi|49646800	2089	2089a	ScerP32623, chitin transglycosylase	GH16	x
122511		[38]		Glycoside hydrolase	16	Candidate glucan endo-1,3(4)-β-D-glucosidase	Bernard Henrissat:candidate b-1,3-1,4-glucanase;Glycoside Hydrolase Family 16;	hypothetical protein [Neurospora crassa OR74A] gi|32410327	3.2.1.6 Sequence 4 from patent US 6140096 [] gi|14099921	2996	2996a	-	GH16	x
123726		[38]		Glycoside hydrolase	16	Candidate glucan endo-1,3(4)-β-D-glucosidase	Bernard Henrissat:candidate b-1,3-1,4-glucanase;Glycoside Hydrolase Family 16;	3.2.1.6 Sequence 4 from patent US 6140096 [] gi|14099921		2996	2996a	-	GH16	x	GH16_cha||gb|AAE53061.1_3.2.1.6
39755		[38], A		Glycoside hydrolase	16	Candidate glucan endo-1,3(4)-β-D-glucosidase	Bernard Henrissat:candidate b-glycosidase;Glycoside Hydrolase Family 16;	putative xylanase 3 [Gibberella zeae] gi|50844258	3.2.1.73 endo-beta-1,3-1,4-D-glucanase [Bacillus licheniformis] gi|39559	3545	3545a	-	GH16	x
70542		[38], A		Glycoside hydrolase	16	Candidate b-glycosidase (endo-beta-1,3(4)-β-D-glucanase)	Bernard Henrissat:candidate membrane-bound b-glycosidase;Glycoside Hydrolase Family 16;	hypothetical protein MG00374.4 [Magnaporthe grisea 70-15] gi|39974959	3.2.1.73 endo-beta-1,3-1,4-D-glucanase [Bacillus licheniformis] gi|39559	6108	6108a	-	GH16	x
71399		[38], A		Glycoside hydrolase	16	Candidate endo-1,3-β-glucanase	Bernard Henrissat:Glycoside Hydrolase Family 16;Diego A. Martinez:candidate b-glycosidase;	Pc20g11270 [Penicillium chrysogenum Wisconsin 54-1255] gi|211588351	3.2.1.39 3.2.1.6 3.2.1.73 1,3-(1,3;1,4)-beta-D-glucan 3(4)-glucanohydrolase [Bacillus circulans] gi|21952761	9096	9096a	-	GH16	x
73101		[38], A		Glycoside hydrolase	16	Candidate glucan endo-1,3-1,4-β-D-glucosidase	Bernard Henrissat:candidate b-glycosidase;Glycoside Hydrolase Family 16;	endo-beta-1,3-1,4 glucanase [Bacillus subtilis subsp. spizizenii str. W23] gi|305412958	3.2.1.6 beta-1,3-1,4-glucanase [Bacillus licheniformis] gi|34398647	125817	125817a	-	NA	x
49193		[38], A		Glycoside hydrolase	17	Candidate glucan 1,3-β-glucosidase	Bernard Henrissat:candidate b-glycosidase;Glycoside Hydrolase Family 17;	unknown [Zea mays] gi|223973309	3.2.1.58 beta-1,3 glucan transferase [Candida albicans] gi|532776	536	536a	-	GH17		GH17_cha|Aspfum|emb|CAE47872.1_2.4.1.-
76700		[38], A		Glycoside hydrolase	17	Candidate glucan 1,3 β-glucosidase/ glucan endo-1,3-β-glucosidase	Bernard Henrissat:candidate b-glycosidase;Glycoside Hydrolase Family 17;	hypothetical protein [Neurospora crassa OR74A] gi|32414307	3.2.1.- endo-beta-1,3-glucanase [Emericella nidulans] gi|95025911	2531	2531a	-	GH17	x
39942		[38]		Glycoside hydrolase	17	Candidate glucan endo-1,3-β-glucosidase	Diego A. Martinez:Glycoside Hydrolase Family 17, beta-1,3-endoglucanase;	hypothetical protein [Neurospora crassa OR74A] gi|32411511	3.2.1.58 beta-1,3 glucan transferase [Candida albicans] gi|532776	2892	2892a	-	GH17
66792		[38], A		Glycoside hydrolase	17	Candidate glucan endo-1,3-β-glucosidase	Bernard Henrissat:Glycoside Hydrolase Family 17;Diego A. Martinez:candidate membrane-bound b-glycosidase;	hypothetical protein [Glomerella graminicola] gi|209570316	3.2.1.58 beta-1,3 glucan transferase [Candida albicans] gi|532776	2892	2892b	-	GH17	x
59082	chi18-2	[59]		Glycoside hydrolase	18	Candidate chitinase	Diego A. Martinez:chitinase, glycoside hydrolase family 18;Glycoside Hydrolase family 18, chitinase;Monika Schmoll:chi18-2;	chitinase 18-2 [Trichoderma atroviride] gi|71143448	3.2.1.14 endochitinase [Beauveria bassiana] gi|24209902	115	115a	TRIRE0062704	GH18	x
62704	chi18-3	[59]		Glycoside hydrolase	18	Candidate chitinase	Diego A. Martinez:candidate, glycoside hydrolase family 18, intracellular;Glycoside Hydrolase Family 18, chitinase;Monika Schmoll:chi18-3;	chitinase 18-3 [Trichoderma atroviride] gi|71143450	3.2.1.14 endochitinase [Beauveria bassiana] gi|24209902	115	115a	TRIRE0059082	GH18	x
2735	chi18-6	[59]		Glycoside hydrolase	18	Candidate chitinase	Diego A. Martinez:candidate chitinase, precursor protein, glycoside hydrolase family 18, extracellular;glycoside hydrolase family 18;Monika Schmoll:chi18-6;	AF397019_1 class V chitinase [Hypocrea virens] gi|18765877	3.2.1.14 chitinase [Aspergillus fumigatus] gi|30385694	115	115b	TRIRE0080833	GH18	x
80833	chi46	[85]	chi18-5, [59]	Glycoside hydrolase	18	Chitinase	Diego A. Martinez:chitinase (EC 3.2.1.14); glycoside hydrolase family 18, extracellular, frequently used for phylogenetic analysis, possibly involved in mycoparasitism;Monika Schmoll:chi18-5;	3.2.1.14 46 kDa chitinase [Hypocrea jecorina] gi|51988013		115	115b	TRIRE0002735	GH18	x
81598	chi18-7	[59]		Glycoside hydrolase	18	Candidate chitinase	Diego A. Martinez:candidate chitinase, glycoside hydrolase family 18, intracellular;Glycoside Hydrolase Family 18, chitinase;Monika Schmoll:chi18-7;	AF397021_1 class V chitinase [Hypocrea virens] gi|18765881	3.2.1.14 Sequence 19 from patent US 6521435 [] gi|29718373	115	115c	AfumQ873X9, chitinase, chiB1	GH18	x
56894	chi18-10	[59]		Glycoside hydrolase	18	Candidate chitinase		chitinase 18-10 [Trichoderma atroviride] gi|71143446	3.2.1.14 unnamed protein product [Kluyveromyces lactis] gi|2844	200	200a	-	GH18	x
108346	chi18-8	[59]		Glycoside hydrolase	18	Candidate chitinase	Diego A. Martinez:glycoside hydrolase family 18, chitinase;Monika Schmoll:chi18-8;chitinase, precursor protein, glycoside hydrolase family 18, extracellular, contains chitin binding domain, type 1;	unnamed protein product [Aspergillus oryzae] gi|83770149	3.2.1.14 unnamed protein product [Kluyveromyces lactis] gi|2844	200	200b	-	GH18	x
53949	chi18-1	[59]		Glycoside hydrolase	18	Candidate chitinase		Chi100 [Aspergillus fumigatus] gi|45643372	3.2.1.14 unnamed protein product [Kluyveromyces lactis] gi|2844	200	200c	-	GH18	x
72339	chi18-9	[59]		Glycoside hydrolase	18	Candidate chitinase	Diego A. Martinez:candidate chitinase; CBM18 module, glycoside hydrolase family 18, extracellular;Glycoside Hydrolase Family 18, chitinase;Monika Schmoll:chi18-9;	chitinase 18-10 [Trichoderma atroviride] gi|71143446	3.2.1.14 unnamed protein product [Kluyveromyces lactis] gi|2844	200	200d	-	GH18	x
119859	chi18-13	[59]		Glycoside hydrolase	18	Candidate chitinase	Diego A. Martinez:Glycoside Hydrolase family 18, chitinase;Monika Schmoll:chi18-13;chitinase, precursor protein, glycoside hydrolase family 18;	chitinase chi18-13 [Trichoderma ghanense] gi|294992309	3.2.1.14 chitinase [Hevea brasiliensis] gi|3452147	410	410	-	GH18	x
43873	chi18-12	[59]		Glycoside hydrolase	18	Candidate chitinase	Diego A. Martinez:chitinase, precursor protein, glycosyl hydrolases family 18;Glycoside Hydrolase Family 18;Monika Schmoll:chi18-12;	3.2.1.14 chitinase [Hypocrea lixii] gi|1420880		410	410a	TRIRE0110317	GH18	x
110317	chi18-17	[59]		Glycoside hydrolase	18	Candidate chitinase	Diego A. Martinez:candidate chitinase; C-terminal CBM1 module;Glycoside Hydrolase Family 18, chitinase;Monika Schmoll:chi18-17;	chitinase chi18-17 [Trichoderma ghanense] gi|294992339	3.2.1.14 chitinase [Hypocrea lixii] gi|1420880	410	410a	TRIRE0043873	GH18	x
68347	chi18-16	[59]		Glycoside hydrolase	18	Candidate chitinase	Diego A. Martinez:candidate chitinase; C-terminal CBM1 module;Glycoside Hydrolase Family 18, chitinase;Monika Schmoll:chi18-16;	putative endochitinase CHI2 [Metarhizium anisopliae var. acridum] gi|9971103	3.2.1.14 putative chitinase [Metarhizium anisopliae] gi|63148160	410	410b	CalbCA1051, chitinase, TRIRE0124043	GH18	x
124043	chi18-14	[59]		Glycoside hydrolase	18	Candidate chitinase	Diego A. Martinez:candidate chitinase; C-terminal CBM1 module;Glycoside Hydrolase Family 18, chitinase;Monika Schmoll:chi18-14;	putative endochitinase CHI2 [Metarhizium anisopliae var. acridum] gi|9971103	3.2.1.14 KLLA0C04730p [Kluyveromyces lactis] gi|49641543	410	410b	CalbCA1051, chitinase, TRIRE0068347	GH18	x
66041	chi18-18	[59]		Glycoside hydrolase	18	Candidate chitinase		unnamed protein product [Podospora anserina S mat+] gi|170942478	3.2.1.14 unnamed protein product [Aspergillus niger] gi|134078510	410	410c	CimmQ1EAR5, chitinase	GH18	x
65162	Endo T	[86]	chi18-rel1 [38]	Glycoside hydrolase	18	Endo-N-acetyl-β-D-glucosaminidase	Diego A. Martinez:distantly related to chitinase, glycoside hydrolase, family 18;Monika Schmoll:chi18-rel1;	3.2.1.96 endo-N-acetyl-beta-D-glucosaminidase precursor [Hypocrea jecorina] gi|238623587		3445	3445a	-	GH18
121355	chi18-rel2	[38], A		Glycoside hydrolase	18	Candidate Endo-N-acetyl-β-D-glucosaminidase	Diego A. Martinez:candidate chitinase, glycoside hydrolase, family 18;Glycoside Hydrolase Family 18;Monika Schmoll:chi18-rel2;	related to chitinase [Neurospora crassa] gi|28950104	3.2.1.96 endo-N-acetyl-beta-D-glucosaminidase precursor [Hypocrea jecorina] gi|238623587	3445	3445a	Endo-T	GH18	x
56448	chi18-11	[59]		Glycoside hydrolase	18	Candidate chitinase	Bernard Henrissat:Glycoside Hydrolase Family 18;Diego A. Martinez:candidate chitinase, precursor protein, glycoside hydrolase family 18, extracellular (PMID: 16279955);Monika Schmoll:chit18-11;	putative chitinase [Magnaporthe oryzae] gi|260279101	3.2.1.14 family 18 chitinase [Rhodothermus marinus] gi|51870942	3553	3553a		GH18	x
62645	chi18-4	[59]		Glycoside hydrolase	18	Candidate chitinase	Diego A. Martinez:related to chitinase, precursor protein, glycoside hydrolase family 18, ER-targeted, intracellular;Glycoside Hydrolase Family 18, chitinase;Monika Schmoll:chi18-4;	chitinase 18-4 [Trichoderma atroviride] gi|71143452	3.2.1.14 family 18 chitinase [Rhodothermus marinus] gi|51870942	3553	3553a	-	GH18	x
59791	chi18-15	[59]		Glycoside hydrolase	18	Candidate chitinase	Diego A. Martinez:glycoside hydrolase family 18, chitinase;Monika Schmoll:chi18-15;chitinase, precursor protein, glycoside hydrolase family 18, involved in mycoparasitism (PMID: 11425470, 12478390);	3.2.1.14 AF525753_1 37 kDa chitinase [Hypocrea lixii] gi|22135429		125792	125792a	-	NA	x
21725		[38]		Glycoside hydrolase	20	Candidate exochitinase	Diego A. Martinez:candidate N-acetyl-b-D-glucosaminidase, glycoside hydrolase family 20, extracellular, possibly involved in mycoparasitism (PMID: 8781176, PMID: 14685768, PMID: 11976959);Glycoside Hydrolase Family 20;Monika Schmoll:nag1;	3.2.1.52 exochitinase [Hypocrea lixii] gi|1839391		1025	1025a	-	GH20	x	GH20_cha|Hyplix|gb|AAB47060.1_3.2.1.52
23346	nag2	[38]		Glycoside hydrolase	20	Candidate exochitinase	Diego A. Martinez:candidate N-acetyl-b-D-glucosaminidase, glycoside hydrolase family 20, extracellular, possibly involved in mycoparasitism (PMID: 14685768);Glycoside Hydrolase Family 20, chitinase;Monika Schmoll:nag2;	3.2.1.52 exochitinase [Hypocrea lixii] gi|1839393		1025	1025a	-	GH20	x	GH20_cha|Hyplix|gb|AAB47061.1_3.2.1.52
105931		[38]		Glycoside hydrolase	20	Candidate N-acetyl-β-hexosaminidase	Bernard Henrissat:related to b-N-acetylhexosaminidases;Glycoside Hydrolase Family 20;	unnamed protein product [Aspergillus niger] gi|134054722	3.2.1.52 beta-N-acetylhexosaminidase [Bifidobacterium bifidum JCM 1254] gi|292673292	4197	4197a	-	GH20	x	GH20_cha|Bifbif|dbj|BAI94822.1_3.2.1.52
109278		[38]		Glycoside hydrolase	24	Candidate lysozyme	Bernard Henrissat:related to phage lysozymes;Glycoside Hydrolase Family 24;	unnamed protein product [Podospora anserina S mat+] gi|170941852	3.2.1.17 morphogenesis protein [Bacillus phage phi29] gi|215333	3728	3728a	-	GH24	x
103458		[38]		Glycoside hydrolase	25	Candidate N,O-diacetylmuramidase	Bernard Henrissat:candidate lysozyme;Glycoside Hydrolase Family 25;	hypothetical protein [Neurospora crassa OR74A] gi|32408803	3.2.1.17 N,O-diacetylmuramidase [Emericella nidulans] gi|95025931	5086	5086a	AnidAN6470, N,O-diacetylmuramidase	GH25	x
55999		[58]		Glycoside hydrolase	27	Candidate α-galactosidase		hypothetical protein MG04658.4 [Magnaporthe grisea 70-15] gi|39945352	3.2.1.22 alpha-galactosidase [Torulaspora delbrueckii] gi|6429221	617	617a	TRIRE0065986 and SpomQ9URZ0, α-galactosidase	GH27	x
65986		[38]		Glycoside hydrolase	27	Candidate α-galactosidase	Bernard Henrissat:candidate a-galactosidase;Glycoside Hydrolase Family 27;	hypothetical protein MG04658.4 [Magnaporthe grisea 70-15] gi|39945352	3.2.1.22 alpha-galactosidase [Zygosaccharomyces mrakii] gi|9188530	617	617a	TRIRE0055999 and SpomQ9URZ0, α-galactosidase	GH27	x
72632	agl1	[32]		Glycoside hydrolase	27	α-galactosidase	Bernard Henrissat:a-galactosidase 1 (EC 3.2.1.22);identical to CAA93244.1;Glycoside Hydrolase Family 27;	3.2.1.22 alpha-galactosidase [Hypocrea jecorina] gi|1580816		617	617b	AfumQ4WE86, aglB	GH27	x
27219		[38]		Glycoside hydrolase	27	Candidate α-galactosidase	Bernard Henrissat:Glycoside Hydrolase Family 27;Diego A. Martinez:candidate a-galactosidase;	3.2.1.22 alpha-galactosidase [Hypocrea jecorina] gi|1580812		12458	12458a	agl3	GH27	x
27259		[38]		Glycoside hydrolase	27	Candidate α-galactosidase	Bernard Henrissat:candidate a-galactosidase;Glycoside Hydrolase Family 27;	3.2.1.22 alpha-galactosidase [Hypocrea jecorina] gi|1580812		12458	12458a	agl3	GH27	x
59391		[38]		Glycoside hydrolase	27	Candidate α-galactosidase	Bernard Henrissat:candidate a-galactosidase;Glycoside Hydrolase Family 27;	3.2.1.22 alpha-galactosidase [Hypocrea jecorina] gi|1580812		12458	12458a	agl3	GH27	x
72704	agl3	[32]		Glycoside hydrolase	27	α-galactosidase	Bernard Henrissat:Glycoside Hydrolase Family 27;	3.2.1.22 alpha-galactosidase [Hypocrea jecorina] gi|1580812		12458	12458a	-	GH27	x
75015		[38]		Glycoside hydrolase	27	Candidate α-galactosidase	Bernard Henrissat:Glycoside Hydrolase Family 27;Diego A. Martinez:related to a-galactosidases;	3.2.1.22 alpha-galactosidase [Hypocrea jecorina] gi|1580812		12458	12458a	agl3	GH27	x
70186		[38]		Glycoside hydrolase	28	Candidate polygalacturonase/xylogalacturonan hydrolase	Bernard Henrissat:candidate polygalacturonase;Glycoside Hydrolase Family 28;	unnamed protein product [Aspergillus oryzae] gi|83770995	3.2.1.- endo-xylogalacturonan hydrolase [Aspergillus tubingensis] gi|6686870	295	295a	AfumQ4WBT4, extracellular exo-polygalacturonase	GH28	x
112140	pgx1	[58]		Glycoside hydrolase	28	Candidate exo-polygalacturonase	Bernard Henrissat:candidate polygalacturonase;Glycoside Hydrolase Family 28;	exopolygalacturonase [Fusarium oxysporum f. sp. tracheiphilum] gi|109945490	3.2.1.67 exopolygalacturonase [Fusarium oxysporum f. sp. lycopersici] gi|3450879	295	295b	AnigQ27UB2, exo-polygalacturonase A	GH28	x
122780	rgx1	[58]		Glycoside hydrolase	28	Candidate exo-rhamnogalacturonase	Bernard Henrissat:Glycoside Hydrolase Family 28;Diego A. Martinez:candidate polygalacturonase;	3.2.1.40 exo-rhamnogalacturonase B [Aspergillus niger] gi|89113912		295	295c	AnigQ27UA8, exo-rhamnogalacturonase B	GH28	x
103049		[38]		Glycoside hydrolase	28	Candidate endo-polygalacturonase	Bernard Henrissat:candidate polygalacturonase;Glycoside Hydrolase Family 28;	3.2.1.15 endopolygalacturonase [Hypocrea lixii] gi|219940334		870	870a	AnidAN8327, endo-polygalacturonase	GH28	x
69276		[38]		Glycoside hydrolase	30	Candidate endo-β-1,4-xylanase	Diego A. Martinez:Glycoside hydrolase Family GH30;Randy M Berka:candidate glycoside hydrolase;	AF487263_8 putative endo-exoxylanase [Leptosphaeria maculans] gi|28629056	3.2.1.- family-30 endo-beta-1,4-xylanase [Bispora sp. MEY-1] gi|295922225	6176	6176a	xyn4	GH30	x
111849	xyn4	[87]		Glycoside hydrolase	30	Endo-β-1,4-xylanase	Diego A. Martinez:xylanase 4 (EC 3.2.1.8);Randy M Berka:Glycoside Hydrolase Family 5;	3.2.1.- Sequence 2 from patent US 6555335 [] gi|31700061		6176	6176a	-	GH30	x
3094		[38]		Glycoside hydrolase	30	Candidate glucan endo 1,6-β-glucanase	Bernard Henrissat:candidate b-1,6-glucanase;Glycoside Hydrolase Family 30;	3.2.1.75 P2 protein [Hypocrea lixii] gi|18076084		7813	7813a	NcraQ7M4T0, β-1, 6-glucanase Neg1	GH30	x
69736		[38]		Glycoside hydrolase	30	Candidate glucan endo 1,6-β-glucanase	Bernard Henrissat:Glycoside Hydrolase Family 30;Diego A. Martinez:candidate b-1,6-glucanase;	3.2.1.75 beta-1,6-glucanase Neg1 [Neurospora crassa] gi|20373090		7813	7813a	NcraQ7M4T0, β-1, 6-glucanase Neg1	GH30	x
110894		[38]		Glycoside hydrolase	30	Candidate endo-β-1 6-galactanase	Randy M Berka:candidate endo-b-1,6-galactanase;Glycoside Hydrolase Family 5;	3.2.1.- endo-beta-1,6-galactanase [Trichoderma viride] gi|34482000		16621	16621a	-	GH30
82235		[38]		Glycoside hydrolase	31	Candidate α-glucosidase	Bernard Henrissat:Glycoside Hydrolase Family 31;Diego A. Martinez:candidate a-glucosidase;	3.2.1.20 3.2.1.84 alpha-glucosidase [Acremonium implicatum] gi|41529276		594	594a	AnidAN7345,α/β-glucosidase	GH31	x	GH31_cha|Acrimp|dbj|BAD08418.1_3.2.1.20_3.2.1.84
121351	gls2	[88]		Glycoside hydrolase	31	Glucosidase II alpha subunit	Bernard Henrissat:Glycoside Hydrolase Family 31;Diego A. Martinez:a-glucosidase II (EC 3.2.1.-);	glucosidase II alpha subunit [Hypocrea jecorina] gi|52789943	3.2.1.84 glucosidase II alpha subunit [Aspergillus niger] gi|194396221	1379	1379a	AoryQ2UA37, α-glucosidase II	GH31	x
69944		[38]		Glycoside hydrolase	31	Candidate α-xylosidase/α-glucosidase	Bernard Henrissat:Glycoside Hydrolase Family 31;Diego A. Martinez:candidate a-xylosidase;	glycoside hydrolase family 31 [Herpetosiphon aurantiacus ATCC 23779] gi|159890814	3.2.1.- predicted alpha-glucosidase [Escherichia coli str. K12 substr. W3110] gi|85676387	3846	3846a	AnidAN7505, α-xylosidase	GH31	x
60085		[38]		Glycoside hydrolase	31	Candidate α-glucosidase	Bernard Henrissat:candidate a-glucosidase;Glycoside Hydrolase Family 31;	hypothetical protein MGG_09757 [Magnaporthe oryzae 70-15] gi|39963498	3.2.1.20 Alpha-glucosidases, family 31 of glycosyl hydrolases [Thermoanaerobacter tengcongensis MB4] gi|20514985	5176	5176a	-	GH31	x
80240	bga1	[89]		Glycoside hydrolase	35	β-galactosidase	Bernard Henrissat:Glycoside Hydrolase Family 35;Diego A. Martinez:b-galactosidase (EC 3.2.1.23);	3.2.1.23 beta-galactosidase [Hypocrea jecorina] gi|34370136		675	675a	-	GH35	x
64827		[38], A		Glycoside hydrolase	36	Candidate raffinose synthase domain protein	Bernard Henrissat:candidate a-galactosidase;Glycoside Hydrolase Family 36;	hypothetical protein MG03601.4 [Magnaporthe grisea 70-15] gi|39943042	3.2.1.22 putative alkaline alpha-galactosidase seed imbibition protein [Oryza sativa Japonica Group] gi|42408863	3772	3772a	-	GH36	x
124016	agl2	[32]		Glycoside hydrolase	36	α-galactosidase	Bernard Henrissat:Glycoside Hydrolase Family 36;Diego A. Martinez:a-galactosidase (EC 3.2.1.22);	3.2.1.22 alpha-galactosidase [Hypocrea jecorina] gi|1580818		4771	4771a	AnigA2QSZ8, α-galactosidase C	GH36	x
120676		[38]		Glycoside hydrolase	37	Candidate α,α-trehalase	Bernard Henrissat:candidate trehalase;Glycoside Hydrolase Family 37;	3.2.1.28 neutral trehalase [Metarhizium anisopliae var. anisopliae] gi|11544719		769	769a	MgriO42622, neutral trehalase	GH37	x
123226		[38]		Glycoside hydrolase	37	Candidate α,α-trehalase	Bernard Henrissat:candidate trehalase;Glycoside Hydrolase Family 37;	trehalase precursor [Magnaporthe grisea] gi|23507179	3.2.1.28 AF136944_1 trehalase [Mus musculus] gi|7381190	4723	4723a	-	GH37	x
3196		[38]		Glycoside hydrolase	38	Candidate α-mannosidase	Bernard Henrissat:candidate a-mannosidase;Glycoside Hydrolase Family 38 protein;	hypothetical protein NCU07404 [Neurospora crassa OR74A] gi|28919854	3.2.1.24 alpha-mannosidase (predicted) [Schizosaccharomyces pombe] gi|6090549	1337	1337a	ScerP22855, α-mannosidase	GH38	x
73102		[38], A		Glycoside hydrolase	39	Candidate β-xylosidase	Bernard Henrissat:related to b-glycosidases;Glycoside Hydrolase Family 39;	Pc16g05200 [Penicillium chrysogenum Wisconsin 54-1255] gi|211585488	3.2.1.37 beta-1,4-xylosidase with transcriptional regulator of AraC/XylS family [Aeromonas punctata] gi|7861543	4388	4388a	-	GH39		GH39_all|Penchr|emb|CAP93190.1
3739		[38]		Glycoside hydrolase	43	Candidate β-xylosidase/α-L-arabinofuranosidase	Bernard Henrissat:candidate b-xylosidase/a-L-arabinofuranosidase;Glycoside Hydrolase Family 43;	putative xylanase 33 [Gibberella zeae] gi|56555509	3.2.1.37 3.2.1.55 AF143228_1 xylosidase/arabinofuranosidase [Azospirillum irakense] gi|7672747	586	586a	-	GH43	x
68064		[47]		Glycoside hydrolase	43	Candidate β-xylosidase/α-L-arabinofuranosidase		hypothetical protein MG04376.4 [Magnaporthe grisea 70-15] gi|39944788	3.2.1.8 endo-1,4-beta-xylanase [uncultured bacterium URE4] gi|223558040	7306	7306a	-	GH43	x
49976	egl5/cel45a	[14]		Glycoside hydrolase	45	Endo-β-1,4-glucanase	Bernard Henrissat:Glycoside Hydrolase Family 45;Diego A. Martinez:endoglucanase V (EC 3.2.1.4); C-terminal CBM1 module;	endoglucanase V [Trichoderma viride] gi|33521684	3.2.1.4 endo-1,4-beta-glucanase V (EGV) [Hypocrea jecorina] gi|485864	12601	12601a	-	GH45	x
45717	mds1	[90]		Glycoside hydrolase	47	α-1,2-mannosidase	Bernard Henrissat:Glycoside Hydrolase Family 47;Diego A. Martinez:a-1,2-mannosidase (EC 3.2.1.113);	3.2.1.113 1,2-a-D-mannosidase [Hypocrea jecorina] gi|6979644		70	70a	CimmQ1E299, 1,2-α-D-mannosidase	NA	x
2662		[38]		Glycoside hydrolase	47	Candidate α-1,2-mannosidase	Bernard Henrissat:candidate a-mannosidase;Glycoside Hydrolase Family 47;	unnamed protein product [Podospora anserina S mat+] gi|170948256	3.2.1.113 alpha1,2-mannosidase [Candida albicans] gi|31377877	70	70b	ScerP32906, α-mannosidase	NA	x
111953		[38]		Glycoside hydrolase	47	Candidate α-1,2-mannosidase	Bernard Henrissat:candidate a-mannosidase;Glycoside Hydrolase Family 47;	unnamed protein product [Podospora anserina S mat+] gi|170946275	3.2.1.113 AF129495_1 class I alpha-mannosidase [Ophiostoma novo-ulmi] gi|12060542	70	70c	-	NA	x
79960		[47]		Glycoside hydrolase	47	Candidate α-1,2-mannosidase		unnamed protein product [Podospora anserina S mat+] gi|170936242	3.2.1.113 AF129495_1 class I alpha-mannosidase [Ophiostoma novo-ulmi] gi|12060542	70	70d	-	NA	x
65380		[38]		Glycoside hydrolase	47	Candidate α-1,2-mannosidase	Bernard Henrissat:candidate a-mannosidase;Glycoside Hydrolase Family 47;	conserved hypothetical protein [Neurospora crassa OR74A] gi|28921555	3.2.1.113 AF129495_1 class I alpha-mannosidase [Ophiostoma novo-ulmi] gi|12060542	70	70e	-	NA	x
79044		[38]		Glycoside hydrolase	47	Candidate α-1,2-mannosidase	Bernard Henrissat:candidate a-mannosidase;Glycoside Hydrolase Family 47;	unnamed protein product [Gibberella zeae PH-1] gi|227263120	3.2.1.113 AF129495_1 class I alpha-mannosidase [Ophiostoma novo-ulmi] gi|12060542	70	70e	-	NA	x
22252		[37]		Glycoside hydrolase	47	Candidate α-1,2-mannosidase	Bernard Henrissat:related to b-glycosidases;Glycoside Hydrolase Family 79;	hypothetical protein NCU02235 [Neurospora crassa OR74A] gi|28920928	3.2.1.113 AF129495_1 class I alpha-mannosidase [Ophiostoma novo-ulmi] gi|12060542	70	70f	-	GH47	x
64285		[38]		Glycoside hydrolase	47	Candidate α-mannosidase	Diego A. Martinez:candidate a-mannosidase alpha-1,2-mannosidase Mnl1p/EDEM involved in the ER-associated protein degradation;Glycoside Hydrolase Family 47, alpha-1,2-mannosidase;	unnamed protein product [Podospora anserina S mat+] gi|170947856	3.2.1.113 Yhr204wp [Saccharomyces cerevisiae] gi|458945	1421	1421a	ScerP38888, α-1,2-specific exomannosidase	GH47	x
55319	abf3	[31]		Glycoside hydrolase	54	Candidate α-L-arabinofuranosidase	Bernard Henrissat:candidate a-L-arabinofuranosidase; C-terminal CBM42 module;Glycoside Hydrolase Family 54;	arabinofuranosidase B [Penicillium funiculosum] gi|284504808	3.2.1.55 alpha-L-arabinofuranosidase [Hypocrea jecorina] gi|1580814	5126	5126a	abf1	GH54	x
123283	abf1	[30]		Glycoside hydrolase	54	α-L-arabinofuranosidase I	Bernard Henrissat:Glycoside Hydrolase Family 54;	3.2.1.55 alpha-L-arabinofuranosidase [Hypocrea jecorina] gi|1580814		5126	5126a	AnidAN1571, α-L-arabinofuranosidase	GH54	x
121746	gluc78	[58]		Glycoside hydrolase	55	Candidate exo-1 3-β-glucanase	Bernard Henrissat:candidate exo-1,3-b-glucanase;Glycoside Hydrolase Family 55;	3.2.1.58 AF253421_1 glucan 1,3-beta-glucosidase GLUC78 precursor [Trichoderma atroviride] gi|8886891		235	235a	-	GH55	x
54242		[38]		Glycoside hydrolase	55	Candidate β-1,3-glucanase	Bernard Henrissat:Glycoside Hydrolase Family 55;Diego A. Martinez:candidate b-1,3-glucanase;	3.2.1.39 AF395756_1 beta-1,3-glucanase precursor [Hypocrea virens] gi|19072997		235	235b	TRIRE0070845, TRIRE0108776, TRIRE0073248, TRIRE0056418	GH55	x
70845		[38]		Glycoside hydrolase	55	Candidate β-1,3-glucanase	Bernard Henrissat:Glycoside Hydrolase Family 55;Diego A. Martinez:candidate b-1,3-glucanase;	AF395755_1 beta-1,3-glucanase precursor [Hypocrea virens] gi|19072995	3.2.1.39 laminarinase [Trichoderma viride] gi|54650282	235	235b	TRIRE0054242, TRIRE0108776, TRIRE0073248, TRIRE0056418	GH55	x
108776		[38]		Glycoside hydrolase	55	Candidate β-1,3-glucanase	Bernard Henrissat:candidate b-1,3-glucanase;Glycoside Hydrolase Family 55;	3.2.1.39 AF395756_1 beta-1,3-glucanase precursor [Hypocrea virens] gi|19072997		235	235b	TRIRE0070845, TRIRE0054242, TRIRE0073248, TRIRE0056418	GH55	x
56418		[38]		Glycoside hydrolase	55	Candidate β-1 3-glucanase	Bernard Henrissat:candidate b-1,3-glucanase;Glycoside Hydrolase Family 55;	unnamed protein product [Aspergillus niger] gi|134057393	3.2.1.39 laminarinase [Trichoderma viride] gi|54650282	235	235c	-	GH55	x
73248		[38]		Glycoside hydrolase	55	Candidate exo-1,3-β-glucanase	Bernard Henrissat:candidate exo-1,3-b-glucanase;Glycoside Hydrolase Family 55;	hypothetical protein [Neurospora crassa] gi|28920433	3.2.1.58 AF253421_1 glucan 1,3-beta-glucosidase GLUC78 precursor [Trichoderma atroviride] gi|8886891	235	235d	-	GH55	x
73643	egl4/cel61a	[13]		Glycoside hydrolase	61	Candidate copper-dependent polysaccharide monooxygenase/endo-β-1,4-glucanase	Bernard Henrissat:endoglucanase (EC 3.2.1.4); C-terminal CBM1 module;identical to CAA71999.1;Glycoside Hydrolase Family 61;Diego A. Martinez:cel61a;	3.2.1.4 endoglucanase IV [Hypocrea jecorina] gi|2315274		77	77a	-	GH61	x
120961	cel61b	[16]		Glycoside hydrolase	61	Candidate copper-dependent polysaccharide monooxygenase	Bernard Henrissat:cel61b;Glycoside Hydrolase Family 61;Diego A. Martinez:candidate endoglucanase;	endoglucanase VII [Trichoderma viride] gi|187766736	Cel61b [Hypocrea jecorina] gi|31747162	77	77b	-	GH61	x
22129		[38]		Glycoside hydrolase	61	Candidate copper-dependent polysaccharide monooxygenase	Diego A. Martinez:distantly related and shorter than GH61 modules, Glycoside hydrolases not yet assigned to a family;Glycoside hydrolases;	-	-	515	515a	-	GH61
31447		This study		Glycoside hydrolase	61	Candidate copper-dependent polysaccharide monooxygenase		-	-	515	515b	-	GH61
76065		This study		Glycoside hydrolase	61	Candidate copper-dependent polysaccharide monooxygenase		-	-	515	515b	-	GH61
27554		[31]		Glycoside hydrolase	61	Candidate copper-dependent polysaccharide monooxygenase	Bernard Henrissat:candidate endoglucanase;Glycoside Hydrolase Family 61;	hypothetical protein MG06069.4 [Magnaporthe grisea 70-15] gi|38106662	3.2.1.4 hypothetical protein AN1602.2 [Aspergillus nidulans FGSC A4] gi|40745566	8230	8230a	-	GH61	x	GH61_all|Maggri|gb|EAA52941.1
76210	abf2	[16]		Glycoside hydrolase	62	Candidate α-L-arabinofuranosidase	Bernard Henrissat:candidate a-L-arabinofuranosidase;identical to AAP57750.1;Glycoside Hydrolase Family 62;	Abf2 [Hypocrea jecorina] gi|31747156	3.2.1.55 alpha-L-arabinofuranosidase [Streptomyces thermoviolaceus] gi|18376657	3103	3103a	AnigA2QFV9, α-L-arabinofuranosidase axhA	GH62	x
22072		[38]		Glycoside hydrolase	63	Candidate processing α-glucosidase	Bernard Henrissat:candidate processing a-glucosidase;Glycoside Hydrolase Family 63;	related to ER glucosidase I [Neurospora crassa] gi|11595535	3.2.1.106 glucosidase I [Aspergillus fumigatus] gi|38564743	1244	1244a	AfumQ4WDB9, glucosidase I	GH63	x	GH63_all|Maggri|gb|EAA50286.1
75036		[38], A		Glycoside hydrolase	63	Candidate α-glucosidase	Bernard Henrissat:distantly related to a-glycosidases;Glycoside Hydrolase Family 63;	ZYRO0G09702p [Zygosaccharomyces rouxii] gi|238941307	3.2.1.106 Cwh41p [Saccharomyces cerevisiae] gi|1176413	2428	2428a	-	GH63	x
65137		[38]		Glycoside hydrolase	64	Candidate endo-1,3-β-glucanase	Bernard Henrissat:candidate b-1,3-glucanase;Glycoside Hydrolase Family 64;	Pc12g02400 [Penicillium chrysogenum Wisconsin 54-1255] gi|211581749	3.2.1.39 laminaripentaose-producing beta-1,3-guluase (LPHase) [Streptomyces matensis] gi|3869090	3917	3917a	TRIRE0123639	GH64
123639		[38]		Glycoside hydrolase	64	Candidate endo-1,3-β-glucanase	Bernard Henrissat:candidate b-1,3-glucanase;Glycoside Hydrolase Family 64;	Pc12g02400 [Penicillium chrysogenum Wisconsin 54-1255] gi|211581749	3.2.1.39 beta-1,3-glucanase [Cellulosimicrobium cellulans] gi|150445	3917	3917a	TRIRE0065137	GH64
124175		[38]		Glycoside hydrolase	64	Candidate endo-1,3-β-glucanase	Bernard Henrissat:candidate b-1,3-glucanase;Glycoside Hydrolase Family 64;	Carbohydrate binding family 6 [Catenulispora acidiphila DSM 44928] gi|256360586	3.2.1.39 laminaripentaose-producing beta-1,3-guluase (LPHase) [Streptomyces matensis] gi|3869090	3917	3917b	-	GH64
25224		[38]		Glycoside hydrolase	65	Candidate α,α-trehalase	Bernard Henrissat:candidate a,a-trehalase;Glycoside Hydrolase Family 65;	Acid trehalase required for utilization of extracellular trehalose [Pichia pastoris GS115] gi|238033563	3.2.1.28 acid trehalase precursor [Emericella nidulans] gi|1790920	2891	2891a	ScerP48016, acid trehalase	GH65	x
123456		[38]		Glycoside hydrolase	65	Candidate α,α-trehalase	Bernard Henrissat:candidate a,a-trehalase;Glycoside Hydrolase Family 65;	Pc16g11870 [Penicillium chrysogenum Wisconsin 54-1255] gi|211586110	3.2.1.28 acid trehalase [Metarhizium anisopliae] gi|144227408	2891	2891a	AnidAN9340, acid trehalase treA	GH65	x
72526	glr1	[29]	agu1 [58]	Glycoside hydrolase	67	α-Glucuronidase	Diego A. Martinez:pfam03648, Glyco_hydro_67, Glycosyl hydrolase family 67; a-glucuronidase (EC 3.2.1.139);Glycoside Hydrolase Family 67;	3.2.1.139 alpha-glucuronidase [Hypocrea jecorina] gi|1419338		5113	5113a	AnidAN9286, α-glucuronidase	GH67	x
71532		[37]		Glycoside hydrolase	71	Candidate α-1 3-glucanase		3.2.1.59 glucan endo-1,3-alpha-glucosidase Agn1 [Schizosaccharomyces pombe] gi|49457613		287	287a	-	GH71	x
108672		[38]		Glycoside hydrolase	71	Candidate α-1 3-glucanase	Bernard Henrissat:candidate a-1,3-glucanase; two C-terminal CBM24 modules;Glycoside Hydrolase Family 71;	3.2.1.59 mutanase [Trichoderma asperellum] gi|58577680		287	287b	TRIRE0120873	GH71	x
120873		[38]		Glycoside hydrolase	71	Candidate α-1 3-glucanase	Bernard Henrissat:candidate a-1,3-glucanase; two C-terminal CBM24 modules;Glycoside Hydrolase Family 71;	3.2.1.59 mutanase [Trichoderma asperellum] gi|58577680		287	287b	TRIRE0108672	GH71	x
73179		[37]		Glycoside hydrolase	71	Candidate α-1 3-glucanase	Bernard Henrissat:related to a bacterial a-L-fucosidase;Glycoside Hydrolase Family 95;	unnamed protein product [Aspergillus niger] gi|134075332	3.2.1.59 Mutanase [Emericella nidulans] gi|15072711	287	287c	AnidAN7349, α-1,3-glucanase	GH71	x
22914		[38]		Glycoside hydrolase	72	Candidate β-1 3-glucanosyltransferase	Bernard Henrissat:candidate membrane-bound b-1,3-glucanosyltransglycosylase; C-terminal CBM43 module;Glycoside Hydrolase Family 72;	beta-1,3-glucanosyltransferase [Gibberella moniliformis] gi|91992190	2.4.1.- beta-1,3-glucanosyltransferase 3 [Paracoccidioides brasiliensis] gi|46277830	111	111a	TRIRE0082633, AfumQ9P8U3, β-1,3-glucanosyltransferase	GH72	?
82633		[37]		Glycoside hydrolase	72	Candidate β-1 3-glucanosyltransferase		beta-1,3-glucanosyltransferase [Gibberella moniliformis] gi|91992190	2.4.1.- beta-1,3-glucanosyltransferase 3 [Paracoccidioides brasiliensis] gi|46277830	111	111a	TRIRE0022914, AfumQ9P8U3, β-1,3-glucanosyltransferase	GH72	x
77942		[38]		Glycoside hydrolase	72	Candidate β-1 3-glucanosyltransferase	Bernard Henrissat:Glycoside Hydrolase Family 72;Diego A. Martinez:candidate membrane-bound b-1,3-glucanosyltransglycosylase;	unnamed protein product [Podospora anserina S mat+] gi|170944762	2.4.1.- AF208039_1 beta (1-3) glucanosyltransferase Gel2p [Aspergillus fumigatus] gi|7208316	111	111b	AfumQ9P8U4, β-1,3-glucanosyltransferase	GH72	x
78713		[47]		Glycoside hydrolase	72	Candidate β-1 3-glucanosyltransferase		related to beta (1-3) glucanosyltransferase [Neurospora crassa] gi|28881197	2.4.1.- Beta-1,3-glucanosyltransferase, required for cell wall assembly [Pichia pastoris GS115] gi|238029364	111	111c	-	GH72	x
123538		[38]		Glycoside hydrolase	72	Candidate β-1 3-glucanosyltransferase	Bernard Henrissat:candidate membrane-bound b-1,3-glucanosyltransglycosylase;Glycoside Hydrolase Family 72;	probable GEL1 protein [Neurospora crassa] gi|18376255	2.4.1.- GEL1 protein [Aspergillus fumigatus] gi|3608406	111	111d	CimmQ1EB82, glucanosyltransferase GEL-1	GH72	x
49081	cel74a	[16]		Glycoside hydrolase	74	Xyloglucanase	Bernard Henrissat:Glycoside Hydrolase Family 74;Diego A. Martinez:xyloglucanase (EC 3.2.1.151); C-terminal CBM1 module;	3.2.1.151 Cel74a [Hypocrea jecorina] gi|31747160		4769	4769a	AnidAN1542, oligo-xyloglucan specific cellobiohydrolase	GH74	x
42152		[38]		Glycoside hydrolase	75	Candidate chitosanase	Bernard Henrissat:candidate chitosanase;Glycoside Hydrolase Family 75;	putative chitosanase CSN1 [Metarhizium anisopliae var. acridum] gi|9971107	3.2.1.132 chitosanase [Beauveria bassiana] gi|13506245	3832	3832a	TRIRE0070341	GH75	x
70341		[38]		Glycoside hydrolase	75	Candidate chitosanase	Bernard Henrissat:candidate chitosanase;Glycoside Hydrolase Family 75;	chitosanase [Hypocrea lixii] gi|45825884	3.2.1.132 chitosanase [Beauveria bassiana] gi|13506245	3832	3832a	TRIRE0042152	GH75	x
66789		[38]		Glycoside hydrolase	75	Candidate chitosanase	Bernard Henrissat:candidate chitosanase;Glycoside Hydrolase Family 75;	3.2.1.132 chitosanase [Fusarium solani] gi|161137598		3832	3832b	NhaeNECHA0094265; chitosanase	GH75	x
49409		[38]		Glycoside hydrolase	76	Candidate α-1,6-mannanase	Bernard Henrissat:related to a bacterial a-1,6-mannanase;Glycoside Hydrolase Family 76;	hypothetical protein MG04015.4 [Magnaporthe grisea 70-15] gi|38103573	3.2.1.101 alpha-1,6-mannanase [Bacillus circulans] gi|4519505	129	129a	TRIRE0067844	GH76	x
67844		[38]		Glycoside hydrolase	76	Candidate α-1,6-mannanase	Bernard Henrissat:related to a bacterial a-1,6-mannanase;Glycoside Hydrolase Family 76;	hypothetical protein MG04015.4 [Magnaporthe grisea 70-15] gi|38103573	3.2.1.101 alpha-1,6-mannanase [Bacillus circulans] gi|4519505	129	129a	TRIRE0049409	GH76	x
69123		[38]		Glycoside hydrolase	76	Candidate α-1,6-mannanase	Bernard Henrissat:related to a bacterial a-1,6-mannanase;Glycoside Hydrolase Family 76;	unnamed protein product [Podospora anserina S mat+] gi|170946821	-	129	129b	TRIRE0122495	GH76	x
122495		[38]	Previously annotated as cel5c, candidate mannanase. EC 3.2.1.25 [62]	Glycoside hydrolase	76	Candidate α-1,6-mannanase	Bernard Henrissat:related to a bacterial a-1,6-mannanase;Glycoside Hydrolase Family 76;	unnamed protein product [Podospora anserina S mat+] gi|170937161	-	129	129b	TRIRE0069123	GH76	x
53542		[38]		Glycoside hydrolase	76	Candidate α-1,6-mannanase	Bernard Henrissat:related to a bacterial a-1,6-mannanase;Glycoside Hydrolase Family 76;	unnamed protein product [Podospora anserina S mat+] gi|170942430	3.2.1.101 alpha-1,6-mannanase [Bacillus circulans] gi|4519505	129	129c	TRIRE0055802	GH76	x
55802		[38]		Glycoside hydrolase	76	Candidate α-1,6-mannanase	Bernard Henrissat:related to a bacterial a-1,6-mannanase;Glycoside Hydrolase Family 76;	unnamed protein product [Podospora anserina S mat+] gi|170941595	3.2.1.101 alpha-1,6-mannanase [Bacillus circulans] gi|4519505	129	129c	TRIRE0053542	GH76	x
74807		[47]		Glycoside hydrolase	76	Candidate α-1,6-mannanase		glycosyl hydrolase [Metarhizium anisopliae] gi|88766409	3.2.1.101 alpha-1,6-mannanase [Bacillus circulans] gi|4519505	3765	3765a	-	GH76	x
27395		[38]		Glycoside hydrolase	76	Candidate α-1,6-mannanase	Bernard Henrissat:related to a bacterial a-1,6-mannanase;Glycoside Hydrolase Family 76;	hypothetical protein [Neurospora crassa OR74A] gi|32420415	3.2.1.101 alpha-1,6-mannanase [Bacillus circulans] gi|4519505	4345	4345a	-	GH76	x
58887		[38]		Glycoside hydrolase	78	Candidate α-L-rhamnosidase	Bernard Henrissat:related to a-L-rhamnosidases;Glycoside Hydrolase Family 78;	alpha-L-rhamnosidase [Amycolatopsis mediterranei U32] gi|299792545	3.2.1.40 alpha-rhamnosidase [Emericella nidulans] gi|95025702	3807	3807a	AnidAN10277, α-rhamnosidase	GH78	x
71394		[38], A		Glycoside hydrolase	79	Candidate β-glucuronidase	Bernard Henrissat:related to b-glycosidases;Glycoside Hydrolase Family 79;	3.2.1.- 3.2.1.31 beta-glucuronidase [Aspergillus niger CBS 513.88] gi|145233889		5190	5190a	AnigA2QEQ6, β-glucuronidase	GH79
73005		[38], A		Glycoside hydrolase	79	Candidate β-glucuronidase	Bernard Henrissat:related to b-glycosidases;Glycoside Hydrolase Family 79;	3.2.1.- 3.2.1.31 beta-glucuronidase [Aspergillus niger CBS 513.88] gi|145233889		5190	5190a	AnigA2QEQ6, β-glucuronidase	GH79
106575		[38], A		Glycoside hydrolase	79	Candidate β-glucuronidase	Bernard Henrissat:related to b-glycosidases;Glycoside Hydrolase Family 79;	unnamed protein product [Podospora anserina S mat+] gi|170947708	3.2.1.31 beta-glucuronidase [Neurospora crassa] gi|156071386	5190	5190a	NcraQ7SFB0, β-glucuronidase	GH79
72568		[37], A		Glycoside hydrolase	79	Candidate β-glucuronidase		3.2.1.- 3.2.1.31 beta-glucuronidase [Aspergillus niger CBS 513.88] gi|145233889		5190	5190b	-	GH79
73256		[38]		Glycoside hydrolase	81	Candidate endo-1,3-β-glucanase	Bernard Henrissat:related to b-1,3-glucanases;Glycoside Hydrolase Family 81;	hypothetical protein sce7103 [Sorangium cellulosum 'So ce 56'] gi|161165967	3.2.1.39 beta-glucan-elicitor receptor [Glycine max] gi|1752734	722	722	-	GH81	x
79602		[38]		Glycoside hydrolase	81	Candidate endo-1,3-β-glucanase	Bernard Henrissat:Glycoside Hydrolase Family 81;Diego A. Martinez:candidate b-1,3-glucanase;	unnamed protein product [Podospora anserina S mat+] gi|170941047	3.2.1.39 AF121133_1 beta(1-3)endoglucanase [Aspergillus fumigatus] gi|10937881	722	722a	-	GH81	x
58117		[38]		Glycoside hydrolase	89	Candidate α-N-acetylglucosaminidase	Bernard Henrissat:related to a-N-acetylglucosaminidases;Glycoside Hydrolase Family 89;	unnamed protein product [Aspergillus oryzae] gi|83775903	3.2.1.50 alpha-N-acetylglucosaminidase [Homo sapiens] gi|1197840	6562	6562a	-	GH89	x
69700		[38]		Glycoside hydrolase	89	Candidate α-N-acetylglucosaminidase	Bernard Henrissat:Glycoside Hydrolase Family 89;Diego A. Martinez:related to a-N-acetylglucosaminidases;	unnamed protein product [Aspergillus oryzae] gi|83775903	3.2.1.50 alpha-N-acetylglucosaminidase [Homo sapiens] gi|1197840	6562	6562a	-	GH89	x
74198		[38]		Glycoside hydrolase	92	Candidate α-1,2-mannosidase	Bernard Henrissat:related to a bacterial a-1,2-mannosidase;too long at N-term;Glycoside Hydrolase Family 92;	hypothetical protein MG08274.4 [Magnaporthe grisea 70-15] gi|38111787	3.2.1.24 glycoside hydrolase family 92 [Bacteroides thetaiotaomicron VPI-5482] gi|29341280	318	318a	TRIRE0111733	GH92	x
111733		[38]		Glycoside hydrolase	92	Candidate α-1,2-mannosidase	Bernard Henrissat:Glycoside Hydrolase Family 92;Diego A. Martinez:related to a bacterial a-1,2-mannosidase;	hypothetical protein MG08274.4 [Magnaporthe grisea 70-15] gi|38111787	3.2.1.- alpha-1,2-mannosidase [Bacteroides thetaiotaomicron VPI-5482] gi|29349399	318	318a	TRIRE0074198	GH92	x
79921		[38]		Glycoside hydrolase	92	Candidate α-1,2-mannosidase	Bernard Henrissat:related to a bacterial a-1,2-mannosidase;Glycoside Hydrolase Family 92;	unnamed protein product [Aspergillus oryzae] gi|83765131	3.2.1.- 3.2.1.- alpha-1,2-mannosidase [Bacteroides thetaiotaomicron VPI-5482] gi|29349402	318	318b	-	GH92	x
60635		[38]		Glycoside hydrolase	92	Candidate α-1,2-mannosidase	Bernard Henrissat:related to a bacterial a-1,2-mannosidase;Glycoside Hydrolase Family 92;	unnamed protein product [Podospora anserina S mat+] gi|170940196	3.2.1.24 Alpha-1,2-mannosidase, putative [Bacteroides thetaiotaomicron VPI-5482] gi|29340444	318	318c	-	GH92	x
55733		[38]		Glycoside hydrolase	92	Candidate α-1,2-mannosidase	Bernard Henrissat:related to a bacterial a-1,2-mannosidase;Glycoside Hydrolase Family 92;	hypothetical protein MG03351.4 [Magnaporthe grisea 70-15] gi|38105315	3.2.1.- Alpha-1,2-mannosidase, putative [Bacteroides thetaiotaomicron VPI-5482] gi|29341089	318	318d	-	GH92	x
57098		[47]		Glycoside hydrolase	92	Candidate α-1,2-mannosidase		Pc12g00970 [Penicillium chrysogenum Wisconsin 54-1255] gi|211581616	3.2.1.- 3.2.1.- alpha-1,2-mannosidase [Bacteroides thetaiotaomicron VPI-5482] gi|29349402	318	318e	-	GH92	x
69493		[38]		Glycoside hydrolase	92	Candidate α-1,2-mannosidase	Bernard Henrissat:related to a bacterial a-1,2-mannosidase;Glycoside Hydrolase Family 92;	hypothetical protein AN3054.2 [Aspergillus nidulans FGSC A4] gi|40744449	3.2.1.24 Alpha-1,2-mannosidase, putative [Bacteroides thetaiotaomicron VPI-5482] gi|29340444	318	318f	-	GH92	x
72488		[38]		Glycoside hydrolase	95	Candidate α-L-fucosidase	Bernard Henrissat:related to a bacterial a-L-fucosidase;Glycoside Hydrolase Family 95;	Alpha-L-fucosidase [Geobacillus sp. Y412MC10] gi|261284658	3.2.1.63 hypothetical protein [Arabidopsis thaliana] gi|4455171	2951	2951	-	GH95
5807		[38]		Glycoside hydrolase	95	Candidate α-L-fucosidase	Bernard Henrissat:related to a bacterial a-L-fucosidase;Glycoside Hydrolase Family 95;	unnamed protein product [Aspergillus niger] gi|134083134	3.2.1.63 alpha-fucosidase [Emericella nidulans] gi|95025957	2951	2951a	TRIRE0111138 and AnidAN8149, α-fucosidase	GH95
111138		[37]		Glycoside hydrolase	95	Candidate α-L-fucosidase		unnamed protein product [Aspergillus niger] gi|134083134	3.2.1.63 alpha-fucosidase [Emericella nidulans] gi|95025957	2951	2951a	TRIRE0005807 and AnidAN8149, α-fucosidase	GH95
58802		[38]		Glycoside hydrolase	95	Candidate α-L-fucosidase	Bernard Henrissat:Glycoside Hydrolase Family 95;Diego A. Martinez:related to a bacterial a-L-fucosidase;	hypothetical protein AN6673.2 [Aspergillus nidulans FGSC A4] gi|40738426	3.2.1.63 hypothetical protein [Arabidopsis thaliana] gi|4455171	2951	2951b	-	GH95	x
4221		This study		Glycoside hydrolase	105	Candidate rhamnogalacturonyl hydrolase		glycosyl hydrolase family 88 [Clostridium phytofermentans ISDg] gi|160428559	3.2.1.- rhamnogalacturonan hydrolase [Bacillus subtilis subsp. subtilis str. 168] gi|2633013	4036	4036a	-	GH105
57179		[37]		Glycoside hydrolase	105	Candidate rhamnogalacturonyl hydrolase		hypothetical protein [Neurospora crassa OR74A] gi|32422819	3.2.1.- rhamnogalacturonan hydrolase [Bacillus subtilis subsp. subtilis str. 168] gi|2633013	4065	4065a	-	GH105	x
79606		This study		Glycoside hydrolase	115	Candidate xylan-α-1,2-glucuronidase or α-(4-O-methyl)-glucuronidase		unknown [Fusarium sporotrichioides] gi|27924023	3.2.1.- 3.2.1.131 predicted protein [Scheffersomyces stipitis CBS 6054] gi|149387615	3202	3202a	-	GH115
103033		[38]		Polysaccharide Lyase	7	Candidate alginate lyase	Bernard Henrissat:distantly related to alginate lyases;Polysaccharide Lyase Family 7;	unnamed protein product [Aspergillus oryzae] gi|83773714	4.2.2.3 alginate lyase [Sphingomonas sp. A1] gi|46409008	9526	9526a	-	PL7
110259		[38]		Polysaccharide Lyase	7	Candidate alginate lyase	Bernard Henrissat:distantly related to alginate lyases;Polysaccharide Lyase Family 7;	unnamed protein product [Aspergillus oryzae] gi|83773714	4.2.2.3 alginate lyase [Sphingomonas sp. A1] gi|46409008	9526	9526a	-	PL7
111245		[38]		Polysaccharide Lyase	8	Candidate chondroitin lyase	Bernard Henrissat:candidate polysaccharide lyase; distantly related to chondroitin lyases;Polysaccharide Lyase Family 8;	Chondroitin AC lyase [Opitutus terrae PB90-1] gi|177843345	4.2.2.5 chondroitin sulfate lyase AC [Bacteroides stercoris] gi|159032855	10699	10699a	-	PL8	x	PL8_cha|Flacol|gb|AAX07421.1_4.2.2.5
53186	TrGl	[91]		Polysaccharide lyase	20	Glucuronan hydrolase		4.2.2.14 glucuronan lyase A [Hypocrea jecorina] gi|209976937		5536	5536a	-	PL20	x
69189		This study		Polysaccharide lyase	20	Candidate endo-β-1,4-glucuronan lyase		4.2.2.14 glucuronan lyase A [Hypocrea jecorina] gi|209976937		5536	5536a	TrGl	PL20
108348				Glycoside hydrolase	NA	-		putative glycosyl hydrolase [Streptomyces ambofaciens ATCC 23877] gi|117164657	3.2.1.65 endo-levanase [Bacillus sp. L7] gi|2546884	10159			GH43
105288				Glycoside hydrolase	NA	-		xylosidase/arabinosidase [Bacteroides thetaiotaomicron VPI-5482] gi|29339090	-	29033			NA
121136				Glycoside hydrolase	NA	-		xylosidase/arabinosidase [Bacteroides thetaiotaomicron VPI-5482] gi|29339090	-	29033			NA
