# Supplementary material for: Re-annotation of the CAZy genes of Trichoderma reesei and transcription in the presence of lignocellulosic substrates
Source: Microb Cell Fact. 2012 Oct 4;11:134. doi: 10.1186/1475-2859-11-134 (PMC3526510; doi:10.1186/1475-2859-11-134)
Supplement: Additional file 4 — Functional Interpro domains of T. reesei CAZymes. Gene identifiers are as in T. reesei database 2.0 [38]. Domain identifiers and annotations are as in InterPro database [55]. [file 1475-2859-11-134-S4.xlsx]

## Sheet: Sheet1
	Gene ID	InterPro ID	Description
	1885	IPR002044	Glycoside hydrolase, carbohydrate-binding
	1885	IPR008928	Six-hairpin glycosidase-like
	1885	IPR000165	Glycoside hydrolase, family 15
	1885	IPR011613	Glycoside hydrolase 15-related
	2662	IPR001382	Glycoside hydrolase, family 47
	2735	IPR011583	Chitinase II
	2735	IPR001579	Glycoside hydrolase, chitinase active site
	2735	IPR001223	Glycoside hydrolase, family 18, catalytic domain
	3094	IPR001139	Glycoside hydrolase, family 30
	3101	IPR003737	N-acetylglucosaminyl phosphatidylinositol deacetylase
	3196	IPR011013	Glycoside hydrolase-type carbohydrate-binding
	3196	IPR000602	Glycoside hydrolase, family 38, core
	3196	IPR011682	Glycosyl hydrolases 38, C-terminal
	3739	IPR006710	Glycoside hydrolase, family 43
	5836	IPR006102	Glycoside hydrolase family 2, immunoglobulin-like beta-sandwich
	21725	IPR001540	Glycoside hydrolase, family 20
	22072	IPR008928	Six-hairpin glycosidase-like
	22072	IPR004888	Glycoside hydrolase, family 63
	22197	IPR001360	Glycoside hydrolase, family 1
	22252	IPR001382	Glycoside hydrolase, family 47
	22914	IPR004886	Glycolipid anchored surface protein GAS1
	22914	IPR012946	X8
	23346	IPR001540	Glycoside hydrolase, family 20
	25224	IPR000421	Coagulation factor 5/8 type, C-terminal
	25224	IPR005196	Glycoside hydrolase family 65, N-terminal
	25224	IPR005195	Glycoside hydrolase family 65, central catalytic
	27219	IPR000111	Glycoside hydrolase, clan GH-D
	27395	IPR008928	Six-hairpin glycosidase-like
	27395	IPR005198	Glycoside hydrolase, family 76
	27554	IPR005103	Glycoside hydrolase, family 61
	38536	IPR008985	Concanavalin A-like lectin/glucanase
	38536	IPR013320	Concanavalin A-like lectin/glucanase, subgroup
	39755	IPR008985	Concanavalin A-like lectin/glucanase
	39755	IPR013320	Concanavalin A-like lectin/glucanase, subgroup
	39755	IPR000757	Glycoside hydrolase, family 16
	41248	IPR001087	Lipase, GDSL
	41768	IPR008985	Concanavalin A-like lectin/glucanase
	41768	IPR013320	Concanavalin A-like lectin/glucanase, subgroup
	41768	IPR000757	Glycoside hydrolase, family 16
	42152	IPR009939	Fungal chitosanase
	43873	IPR001223	Glycoside hydrolase, family 18, catalytic domain
	44214	IPR000675	Cutinase
	45717	IPR001382	Glycoside hydrolase, family 47
	46816	IPR001764	Glycoside hydrolase, family 3, N-terminal
	46816	IPR002772	Glycoside hydrolase, family 3, C-terminal
	46816	IPR011658	PA14
	47268	IPR001764	Glycoside hydrolase, family 3, N-terminal
	47268	IPR002772	Glycoside hydrolase, family 3, C-terminal
	49081	IPR000254	Cellulose-binding domain, fungal
	49081	IPR002860	BNR repeat
	49274	IPR013320	Concanavalin A-like lectin/glucanase, subgroup
	49409	IPR005198	Glycoside hydrolase, family 76
	49976	IPR000254	Cellulose-binding domain, fungal
	49976	IPR007112	Expansin 45, endoglucanase-like
	49976	IPR000334	Glycoside hydrolase, family 45
	50215	IPR013320	Concanavalin A-like lectin/glucanase, subgroup
	50215	IPR000757	Glycoside hydrolase, family 16
	53186	IPR008985	Concanavalin A-like lectin/glucanase
	53542	IPR008928	Six-hairpin glycosidase-like
	53542	IPR005198	Glycoside hydrolase, family 76
	53731	IPR001547	Glycoside hydrolase, family 5
	53949	IPR001002	Chitin-binding, type 1
	53949	IPR002482	Peptidoglycan-binding Lysin subgroup
	53949	IPR011583	Chitinase II
	53949	IPR001223	Glycoside hydrolase, family 18, catalytic domain
	54219	IPR000675	Cutinase
	54242	IPR011050	Pectin lyase fold/virulence factor
	54242	IPR012334	Pectin lyase fold
	55319	IPR007934	Alpha-L-arabinofuranosidase B
	55733	IPR005887	Alpha-1,2-mannosidase, putative
	55733	IPR012939	Glycosyl hydrolase 92
	55802	IPR008928	Six-hairpin glycosidase-like
	55802	IPR005198	Glycoside hydrolase, family 76
	55886	IPR008985	Concanavalin A-like lectin/glucanase
	55886	IPR013320	Concanavalin A-like lectin/glucanase, subgroup
	55999	IPR000111	Glycoside hydrolase, clan GH-D
	56418	IPR011050	Pectin lyase fold/virulence factor
	56418	IPR012334	Pectin lyase fold
	56448	IPR011583	Chitinase II
	56448	IPR001223	Glycoside hydrolase, family 18, catalytic domain
	56894	IPR001002	Chitin-binding, type 1
	56894	IPR001223	Glycoside hydrolase, family 18, catalytic domain
	56894	IPR001579	Glycoside hydrolase, chitinase active site
	56894	IPR002482	Peptidoglycan-binding Lysin subgroup
	56894	IPR011583	Chitinase II
	56996	IPR001547	Glycoside hydrolase, family 5
	57098	IPR005887	Alpha-1,2-mannosidase, putative
	57098	IPR012939	Glycosyl hydrolase 92
	57128	IPR008928	Six-hairpin glycosidase-like
	57128	IPR006421	Glycogen debranching enzyme, metazoa
	57128	IPR010401	Amylo-alpha-1,6-glucosidase
	57179	IPR008928	Six-hairpin glycosidase-like
	57179	IPR010905	Glycosyl hydrolase, family 88
	57857	IPR008979	Galactose-binding domain-like
	57857	IPR006102	Glycoside hydrolase family 2, immunoglobulin-like beta-sandwich
	58117	IPR007781	Alpha-N-acetylglucosaminidase
	58239	IPR008985	Concanavalin A-like lectin/glucanase
	58239	IPR013320	Concanavalin A-like lectin/glucanase, subgroup
	58239	IPR000757	Glycoside hydrolase, family 16
	58450	IPR001764	Glycoside hydrolase, family 3, N-terminal
	58450	IPR002772	Glycoside hydrolase, family 3, C-terminal
	58550	IPR003737	N-acetylglucosaminyl phosphatidylinositol deacetylase
	58802	IPR008928	Six-hairpin glycosidase-like
	58887	IPR008928	Six-hairpin glycosidase-like
	58887	IPR008902	Bacterial alpha-L-rhamnosidase
	59082	IPR011583	Chitinase II
	59082	IPR001579	Glycoside hydrolase, chitinase active site
	59082	IPR001223	Glycoside hydrolase, family 18, catalytic domain
	59391	IPR000111	Glycoside hydrolase, clan GH-D
	59578	IPR006589	Glycosyl hydrolase, family 13, subfamily, catalytic domain
	59578	IPR006047	Glycosyl hydrolase, family 13, catalytic domain
	59689	IPR008979	Galactose-binding domain-like
	59689	IPR006102	Glycoside hydrolase family 2, immunoglobulin-like beta-sandwich
	59791	IPR011583	Chitinase II
	59791	IPR001223	Glycoside hydrolase, family 18, catalytic domain
	60085	IPR000322	Glycoside hydrolase, family 31
	60489	IPR011150	Cutinase, monofunctional
	60489	IPR000675	Cutinase
	60635	IPR005887	Alpha-1,2-mannosidase, putative
	60635	IPR012939	Glycosyl hydrolase 92
	62166	IPR008979	Galactose-binding domain-like
	62166	IPR006102	Glycoside hydrolase family 2, immunoglobulin-like beta-sandwich
	62166	IPR006104	Glycoside hydrolase family 2, carbohydrate-binding
	62645	IPR011583	Chitinase II
	62645	IPR001223	Glycoside hydrolase, family 18, catalytic domain
	62704	IPR011583	Chitinase II
	62704	IPR001223	Glycoside hydrolase, family 18, catalytic domain
	64285	IPR001382	Glycoside hydrolase, family 47
	64827	IPR008811	Raffinose synthase
	64906	IPR001547	Glycoside hydrolase, family 5
	65215	IPR002509	Polysaccharide deacetylase
	65333	IPR011613	Glycoside hydrolase 15-related
	65380	IPR001382	Glycoside hydrolase, family 47
	65406	IPR013320	Concanavalin A-like lectin/glucanase, subgroup
	65406	IPR000757	Glycoside hydrolase, family 16
	65986	IPR000111	Glycoside hydrolase, clan GH-D
	66041	IPR001579	Glycoside hydrolase, chitinase active site
	66789	IPR009939	Fungal chitosanase
	66792	IPR000490	Glycoside hydrolase, family 17
	66832	IPR001764	Glycoside hydrolase, family 3, N-terminal
	66832	IPR002772	Glycoside hydrolase, family 3, C-terminal
	66843	IPR013320	Concanavalin A-like lectin/glucanase, subgroup
	66843	IPR000757	Glycoside hydrolase, family 16
	67678	IPR001002	Chitin-binding, type 1
	67678	IPR002509	Polysaccharide deacetylase
	67844	IPR005198	Glycoside hydrolase, family 76
	68064	IPR006710	Glycoside hydrolase, family 43
	68347	IPR001223	Glycoside hydrolase, family 18, catalytic domain
	68347	IPR000254	Cellulose-binding domain, fungal
	69123	IPR005198	Glycoside hydrolase, family 76
	69245	IPR006102	Glycoside hydrolase family 2, immunoglobulin-like beta-sandwich
	69276	IPR001139	Glycoside hydrolase, family 30
	69490	IPR002509	Polysaccharide deacetylase
	69490	IPR001002	Chitin-binding, type 1
	69493	IPR005887	Alpha-1,2-mannosidase, putative
	69493	IPR012939	Glycosyl hydrolase 92
	69557	IPR001764	Glycoside hydrolase, family 3, N-terminal
	69557	IPR002772	Glycoside hydrolase, family 3, C-terminal
	69700	IPR007781	Alpha-N-acetylglucosaminidase
	69736	IPR001139	Glycoside hydrolase, family 30
	69944	IPR000322	Glycoside hydrolase, family 31
	70021	IPR001087	Lipase, GDSL
	70021	IPR013517	FG-GAP
	70186	IPR000743	Glycoside hydrolase, family 28
	70186	IPR012334	Pectin lyase fold
	70341	IPR009939	Fungal chitosanase
	70542	IPR013320	Concanavalin A-like lectin/glucanase, subgroup
	70542	IPR000757	Glycoside hydrolase, family 16
	70845	IPR012334	Pectin lyase fold
	71399	IPR008985	Concanavalin A-like lectin/glucanase
	71399	IPR013320	Concanavalin A-like lectin/glucanase, subgroup
	71532	IPR005197	Glycoside hydrolase, family 71
	72339	IPR001223	Glycoside hydrolase, family 18, catalytic domain
	72339	IPR002482	Peptidoglycan-binding Lysin subgroup
	72339	IPR011583	Chitinase II
	72526	IPR011395	Glycoside hydrolase family 67, alpha glucuronidase
	72526	IPR005154	Glycoside hydrolase family 67, alpha glucuronidase, N-terminal
	72526	IPR011100	Glycosyl hydrolase 67 middle
	72526	IPR011099	Glycosyl hydrolase 67, C-terminal
	72567	IPR000254	Cellulose-binding domain, fungal
	72567	IPR001524	Glycoside hydrolase, family 6, conserved site
	72632	IPR000111	Glycoside hydrolase, clan GH-D
	72704	IPR000111	Glycoside hydrolase, clan GH-D
	73101	IPR013320	Concanavalin A-like lectin/glucanase, subgroup
	73101	IPR000757	Glycoside hydrolase, family 16
	73179	IPR005197	Glycoside hydrolase, family 71
	73248	IPR011050	Pectin lyase fold/virulence factor
	73248	IPR012334	Pectin lyase fold
	73256	IPR008999	Actin cross-linking
	73256	IPR005200	Glycoside hydrolase, family 81
	73632	IPR000675	Cutinase
	73632	IPR000254	Cellulose-binding domain, fungal
	73638	IPR000254	Cellulose-binding domain, fungal
	73643	IPR005103	Glycoside hydrolase, family 61
	73643	IPR000254	Cellulose-binding domain, fungal
	74198	IPR005887	Alpha-1,2-mannosidase, putative
	74198	IPR012939	Glycosyl hydrolase 92
	74223	IPR008985	Concanavalin A-like lectin/glucanase
	74223	IPR013319	Glycoside hydrolase, family 11/12, catalytic domain
	74223	IPR001137	Glycoside hydrolase, family 11
	74807	IPR008928	Six-hairpin glycosidase-like
	74807	IPR005198	Glycoside hydrolase, family 76
	75015	IPR000111	Glycoside hydrolase, clan GH-D
	75036	IPR008928	Six-hairpin glycosidase-like
	76210	IPR005193	Glycoside hydrolase, family 62, arabinosidase
	76227	IPR001764	Glycoside hydrolase, family 3, N-terminal
	76227	IPR002772	Glycoside hydrolase, family 3, C-terminal
	76266	IPR008985	Concanavalin A-like lectin/glucanase
	76266	IPR013320	Concanavalin A-like lectin/glucanase, subgroup
	76266	IPR000757	Glycoside hydrolase, family 16
	76672	IPR001764	Glycoside hydrolase, family 3, N-terminal
	76672	IPR002772	Glycoside hydrolase, family 3, C-terminal
	76700	IPR000490	Glycoside hydrolase, family 17
	76852	IPR006102	Glycoside hydrolase family 2, immunoglobulin-like beta-sandwich
	76852	IPR006103	Glycoside hydrolase family 2, TIM barrel
	76852	IPR006104	Glycoside hydrolase family 2, carbohydrate-binding
	76852	IPR008979	Galactose-binding domain-like
	77284	IPR002594	Glycoside hydrolase, family 12
	77284	IPR008985	Concanavalin A-like lectin/glucanase
	77284	IPR013319	Glycoside hydrolase, family 11/12, catalytic domain
	77299	IPR008979	Galactose-binding domain-like
	77299	IPR006102	Glycoside hydrolase family 2, immunoglobulin-like beta-sandwich
	77299	IPR006104	Glycoside hydrolase family 2, carbohydrate-binding
	77506	IPR001547	Glycoside hydrolase, family 5
	77942	IPR004886	Glycolipid anchored surface protein GAS1
	78713	IPR004886	Glycolipid anchored surface protein GAS1
	79044	IPR001382	Glycoside hydrolase, family 47
	79602	IPR005200	Glycoside hydrolase, family 81
	79669	IPR001764	Glycoside hydrolase, family 3, N-terminal
	79671	IPR013108	Amidohydrolase 3
	79921	IPR005887	Alpha-1,2-mannosidase, putative
	79921	IPR012939	Glycosyl hydrolase 92
	79960	IPR001382	Glycoside hydrolase, family 47
	80240	IPR001944	Glycoside hydrolase, family 35
	80833	IPR011583	Chitinase II
	80833	IPR001579	Glycoside hydrolase, chitinase active site
	80833	IPR001223	Glycoside hydrolase, family 18, catalytic domain
	81598	IPR001579	Glycoside hydrolase, chitinase active site
	81598	IPR011583	Chitinase II
	81598	IPR001223	Glycoside hydrolase, family 18, catalytic domain
	82227	IPR001764	Glycoside hydrolase, family 3, N-terminal
	82227	IPR002772	Glycoside hydrolase, family 3, C-terminal
	82227	IPR011658	PA14
	82235	IPR000322	Glycoside hydrolase, family 31
	82616	IPR001547	Glycoside hydrolase, family 5
	82633	IPR004886	Glycolipid anchored surface protein GAS1
	82633	IPR012946	X8
	102909	IPR008979	Galactose-binding domain-like
	102909	IPR006104	Glycoside hydrolase family 2, carbohydrate-binding
	103049	IPR000743	Glycoside hydrolase, family 28
	103049	IPR006626	Parallel beta-helix repeat
	103049	IPR011050	Pectin lyase fold/virulence factor
	103049	IPR012334	Pectin lyase fold
	103458	IPR002053	Glycoside hydrolase, family 25
	103825	IPR001087	Lipase, GDSL
	104797	IPR001764	Glycoside hydrolase, family 3, N-terminal
	104797	IPR002772	Glycoside hydrolase, family 3, C-terminal
	105072	IPR002509	Polysaccharide deacetylase
	105288	IPR008972	Cupredoxin
	105931	IPR008985	Concanavalin A-like lectin/glucanase
	105931	IPR001540	Glycoside hydrolase, family 20
	105956	IPR006589	Glycosyl hydrolase, family 13, subfamily, catalytic domain
	105956	IPR006047	Glycosyl hydrolase, family 13, catalytic domain
	107268	IPR000801	Putative esterase
	108346	IPR001002	Chitin-binding, type 1
	108346	IPR001223	Glycoside hydrolase, family 18, catalytic domain
	108346	IPR002482	Peptidoglycan-binding Lysin subgroup
	108346	IPR011583	Chitinase II
	108477	IPR006589	Glycosyl hydrolase, family 13, subfamily, catalytic domain
	108477	IPR006047	Glycosyl hydrolase, family 13, catalytic domain
	108671	IPR001764	Glycoside hydrolase, family 3, N-terminal
	108671	IPR002772	Glycoside hydrolase, family 3, C-terminal
	108672	IPR005197	Glycoside hydrolase, family 71
	108776	IPR012334	Pectin lyase fold
	109278	IPR002196	Glycoside hydrolase, family 24
	110317	IPR001223	Glycoside hydrolase, family 18, catalytic domain
	110317	IPR000254	Cellulose-binding domain, fungal
	111245	IPR012329	Polysaccharide lyase family 8, N-terminal
	111245	IPR003159	Polysaccharide lyase family 8, central domain
	111733	IPR005887	Alpha-1,2-mannosidase, putative
	111733	IPR012939	Glycosyl hydrolase 92
	111849	IPR001139	Glycoside hydrolase, family 30
	111953	IPR001382	Glycoside hydrolase, family 47
	112140	IPR000743	Glycoside hydrolase, family 28
	112140	IPR012334	Pectin lyase fold
	112392	IPR001137	Glycoside hydrolase, family 11
	112392	IPR013319	Glycoside hydrolase, family 11/12, catalytic domain
	119859	IPR001223	Glycoside hydrolase, family 18, catalytic domain
	120229	IPR001000	Glycoside hydrolase, family 10
	120312	IPR000254	Cellulose-binding domain, fungal
	120312	IPR001547	Glycoside hydrolase, family 5
	120676	IPR008928	Six-hairpin glycosidase-like
	120676	IPR011120	Neutral trehalase Ca2+ binding
	120676	IPR001661	Glycoside hydrolase, family 37
	120749	IPR001360	Glycoside hydrolase, family 1
	120873	IPR005197	Glycoside hydrolase, family 71
	120961	IPR008957	Fibronectin type III domain
	120961	IPR005103	Glycoside hydrolase, family 61
	121127	IPR001764	Glycoside hydrolase, family 3, N-terminal
	121127	IPR002772	Glycoside hydrolase, family 3, C-terminal
	121294	IPR008985	Concanavalin A-like lectin/glucanase
	121294	IPR013320	Concanavalin A-like lectin/glucanase, subgroup
	121351	IPR000322	Glycoside hydrolase, family 31
	121355	IPR001223	Glycoside hydrolase, family 18, catalytic domain
	121418	IPR001087	Lipase, GDSL
	121735	IPR001764	Glycoside hydrolase, family 3, N-terminal
	121735	IPR002772	Glycoside hydrolase, family 3, C-terminal
	121746	IPR011050	Pectin lyase fold/virulence factor
	121746	IPR012334	Pectin lyase fold
	122081	IPR000254	Cellulose-binding domain, fungal
	122081	IPR001722	Glycoside hydrolase, family 7
	122081	IPR008985	Concanavalin A-like lectin/glucanase
	122495	IPR005198	Glycoside hydrolase, family 76
	122511	IPR013320	Concanavalin A-like lectin/glucanase, subgroup
	122511	IPR000757	Glycoside hydrolase, family 16
	122780	IPR012334	Pectin lyase fold
	122780	IPR000743	Glycoside hydrolase, family 28
	123226	IPR001661	Glycoside hydrolase, family 37
	123232	IPR002594	Glycoside hydrolase, family 12
	123232	IPR013319	Glycoside hydrolase, family 11/12, catalytic domain
	123283	IPR007934	Alpha-L-arabinofuranosidase B
	123368	IPR006589	Glycosyl hydrolase, family 13, subfamily, catalytic domain
	123368	IPR004193	Glycoside hydrolase, family 13, N-terminal
	123368	IPR006047	Glycosyl hydrolase, family 13, catalytic domain
	123456	IPR005196	Glycoside hydrolase family 65, N-terminal
	123456	IPR005195	Glycoside hydrolase family 65, central catalytic
	123456	IPR005194	Glycoside hydrolase, family 65, C-terminal
	123538	IPR004886	Glycolipid anchored surface protein GAS1
	123726	IPR013320	Concanavalin A-like lectin/glucanase, subgroup
	123726	IPR000757	Glycoside hydrolase, family 16
	123818	IPR013319	Glycoside hydrolase, family 11/12, catalytic domain
	123818	IPR001137	Glycoside hydrolase, family 11
	123940	IPR000254	Cellulose-binding domain, fungal
	123989	IPR000254	Cellulose-binding domain, fungal
	123989	IPR001722	Glycoside hydrolase, family 7
	123992	IPR000254	Cellulose-binding domain, fungal
	123992	IPR007112	Expansin 45, endoglucanase-like
	123992	IPR007117	Pollen allergen/expansin, C-terminal
	124016	IPR000111	Glycoside hydrolase, clan GH-D
	124043	IPR001223	Glycoside hydrolase, family 18, catalytic domain
	124043	IPR000254	Cellulose-binding domain, fungal
