# Supplementary material for: Re-annotation of the CAZy genes of Trichoderma reesei and transcription in the presence of lignocellulosic substrates
Source: Microb Cell Fact. 2012 Oct 4;11:134. doi: 10.1186/1475-2859-11-134 (PMC3526510; doi:10.1186/1475-2859-11-134)
Supplement: Additional file 5 — Fungal species from the protein clusters. Abbreviations specifying the 49 fungal species belonging to the protein homology clusters and the taxonomy of the species. [file 1475-2859-11-134-S5.xlsx]

## Sheet: FungalSpeciesClass_20110516
Abbreviation	Phylum	Subphylum	Class	Name
Agos	Ascomycota	Saccharomycotina	Saccharomycetes	Ashbya gossypii
Acla	Ascomycota	Pezizomycotina	Eurotiomycetes	Aspergillus clavatus
Afum	Ascomycota	Pezizomycotina	Eurotiomycetes	Aspergillus fumigatus
Anid	Ascomycota	Pezizomycotina	Eurotiomycetes	Aspergillus nidulans
Anig	Ascomycota	Pezizomycotina	Eurotiomycetes	Aspergillus niger
Aory	Ascomycota	Pezizomycotina	Eurotiomycetes	Aspergillus oryzae
Ater	Ascomycota	Pezizomycotina	Eurotiomycetes	Aspergillus terreus
Bden	Chytridiomycota	Chytridiomycetes	Chytridiomycetes	Batrachochytrium dendrobatidis
Bcin	Ascomycota	Pezizomycotina	Leotiomycetes	Botrytis cinerea
Calb	Ascomycota	Saccharomycotina	Saccharomycetes	Candida albicans
Cgla	Ascomycota	Saccharomycotina	Saccharomycetes	Candida glabrata
Clus	Ascomycota	Saccharomycotina	Saccharomycetes	Candida lusitaniae
Ctro	Ascomycota	Saccharomycotina	Saccharomycetes	Candida tropicalis
Cglo	Ascomycota	Pezizomycotina	Sordariomycetes	Chaetomium globosum
Cimm	Ascomycota	Pezizomycotina	Eurotiomycetes	Coccidioides immitis
Ccin	Basidiomycota	Agaricomycotina	Agaricomycetes	Coprinus cinereus
Cneo	Basidiomycota	Agaricomycotina	Tremellomycetes	Cryptococcus neoformans
Dhan	Ascomycota	Saccharomycotina	Saccharomycetes	Debaryomyces hansenii
Ecun	Microsporidia	Apansporoblastina	Apansporoblastina	Encephalitozoon cuniculi
Fgra	Ascomycota	Pezizomycotina	Sordariomycetes	Fusarium graminearum
Foxy	Ascomycota	Pezizomycotina	Sordariomycetes	Fusarium oxysporum
Fver	Ascomycota	Pezizomycotina	Sordariomycetes	Fusarium verticillioides
Hcap	Ascomycota	Pezizomycotina	Eurotiomycetes	Histoplasma capsulatum
Klac	Ascomycota	Saccharomycotina	Saccharomycetes	Kluyveromyces lactis
Lbic	Basidiomycota	Agaricomycotina	Agaricomycetes	Laccaria bicolor
Lelo	Ascomycota	Saccharomycotina	Saccharomycetes	Lodderomyces elongisporus
Mgri	Ascomycota	Pezizomycotina	Sordariomycetes	Magnaporthe grisea
Mgra	Ascomycota	Pezizomycotina	Dothideomycetes	Mycosphaerella graminicola
Nhae	Ascomycota	Pezizomycotina	Sordariomycetes	Nectria haematococca
Nfis	Ascomycota	Pezizomycotina	Eurotiomycetes	Neosartorya fischeri
Ncra	Ascomycota	Pezizomycotina	Sordariomycetes	Neurospora crassa
Pnod	Ascomycota	Pezizomycotina	Dothideomycetes	Phaeosphaeria nodorum
Pchr	Basidiomycota	Agaricomycotina	Agaricomycetes	Phanerochaete chrysosporium
Pbla	Zygomycota	Mucoromycotina	Mucoromycotina	Phycomyces blakesleeanus
Pgui	Ascomycota	Saccharomycotina	Saccharomycetes	Pichia guilliermondii
Ppas	Ascomycota	Saccharomycotina	Saccharomycetes	Pichia pastoris
Psti	Ascomycota	Saccharomycotina	Saccharomycetes	Pichia stipitis
Ppla	Basidiomycota	Agaricomycotina	Agaricomycetes	Postia placenta
Pgra	Basidiomycota	Pucciniomycotina	Pucciniomycetes	Puccinia graminis
Rory	Zygomycota	Mucoromycotina	Mucoromycotina	Rhizopus oryzae
Scer	Ascomycota	Saccharomycotina	Saccharomycetes	Saccharomyces cerevisiae
Sjap	Ascomycota	Archeascomycota	Schizosaccharomycetes	Schizosaccharomyces japonicus
Spom	Ascomycota	Archeascomycota	Schizosaccharomycetes	Schizosaccharomyces pombe
Sscl	Ascomycota	Pezizomycotina	Leotiomycetes	Sclerotinia sclerotiorum
Sros	Basidiomycota	Pucciniomycotina	Microbotryomycetes	Sporobolomyces roseus
Tree	Ascomycota	Pezizomycotina	Sordariomycetes	Trichoderma reesei
Uree	Ascomycota	Pezizomycotina	Eurotiomycetes	Uncinocarpus reesii
Umay	Basidiomycota	Ustilaginomycotina	Ustilaginomycetes	Ustilago maydis
Ylip	Ascomycota	Saccharomycotina	Saccharomycetes	Yarrowia lipolytica
