# Supplementary material for: Re-annotation of the CAZy genes of Trichoderma reesei and transcription in the presence of lignocellulosic substrates
Source: Microb Cell Fact. 2012 Oct 4;11:134. doi: 10.1186/1475-2859-11-134 (PMC3526510; doi:10.1186/1475-2859-11-134)
Supplement: Additional file 6 — Phylogenetic trees for T. reesei CAZymes. Trees are constructed from the protein clusters of 49 fungi including T. reesei CAZymes. Proteins are named with an uniprot protein identifier which is preceded by a code that specifies the species (Additional file 5). [file 1475-2859-11-134-S6.zip]

Archive with 23 entries (22 files):
- Additional file 5/
- Additional file 5/index.html
- Additional file 5/TRIRE0005836.eps.png
- Additional file 5/TRIRE0022129.eps.png
- Additional file 5/TRIRE0022197.eps.png
- Additional file 5/TRIRE0027219.eps.png
- Additional file 5/TRIRE0054219.eps.png
- Additional file 5/TRIRE0056448.eps.png
- Additional file 5/TRIRE0059082.eps.png
- Additional file 5/TRIRE0065986.eps.png
- Additional file 5/TRIRE0066832.eps.png
- Additional file 5/TRIRE0069189.eps.png
- Additional file 5/TRIRE0082227.eps.png
- Additional file 5/TRIRE0082616.eps.png
- Additional file 5/TRIRE0108346.eps.png
- Additional file 5/TRIRE0111849.eps.png
- Additional file 5/TRIRE0112392.eps.png
- Additional file 5/TRIRE0120961.eps.png
- Additional file 5/TRIRE0121127.eps.png
- Additional file 5/TRIRE0121418.eps.png
- Additional file 5/TRIRE0123283.eps.png
- Additional file 5/TRIRE0123989.eps.png
- Additional file 5/TRIRE0124043.eps.png
