# Supplementary material for: Re-annotation of the CAZy genes of Trichoderma reesei and transcription in the presence of lignocellulosic substrates
Source: Microb Cell Fact. 2012 Oct 4;11:134. doi: 10.1186/1475-2859-11-134 (PMC3526510; doi:10.1186/1475-2859-11-134)
Supplement: Additional file 11 — Fold changes, signal intensities and significance test for the differential expression of T. reesei CAZyme genes. BO, ground bagasse; BS, steam exploded bagasse; BE, enzymatically hydrolysed steam exploded bagasse; XO, oat spelt xylan; XB, birch xylan; AV1, 1% Avicel cellulose; AV0.75, 0.75% Avicel cellulose; WH, steam exploded wheat straw; SP, steam exploded spruce; SO, sophorose; CO1: uninduced control from the first cultivation set; CO2, uninduced control from the second cultivation. Columns marked “Fold change” show the fold change of the signal in the induced culture vs. the signal in the uninduced cultures at the time point (log2 scale). The intensity of the red colour and blue colour indicates the strength of positive and negative fold changes, respectively. Columns marked “Significance” show the results of a significance test (R package limma, p-value < 0.01, log2 fold change > 0.4), 1 indicates induction and −1 repression. Columns marked “Signal intensity” show the signal intensities (log2 scale) from the microarray analysis. Colours indicate different intensities of signals, red represents the strongest signals and green the weakest signals. (a), gene identifier as in T. reesei v2.0 data base [38]; (b), class of the protein according to the CAZy classification [5]; (c), family of the protein according to the CAZy classification; (d), protein cluster the T. reesei CAZyme was assigned to when the protein clusters were mapped to CAZy database by a blast search; (e), functional subgroups within the protein cluster determined according to phylogenetic analysis; (f), heat map branch (A-R) the gene was assigned to according to the expression profile of the gene; (g), the order in which the genes appear in the heat map representing the expression profiles; (h), induction of the gene by the presence of any of the substrates tested in the study is indicated by “1”. [file 1475-2859-11-134-S11.xlsx]

## Sheet: Sheet1
										Fold change (log2)			Fold change (log2)			Fold change (log2)			Fold change (log2)	Fold change (log2)			Fold change (log2)			Fold change (log2)			Fold change (log2)			Fold change (log2)			Fold change (log2)				Significance			Significance			Significance			Significance	Significance
Gene Ida	Name	Classb	Familyc	Annotation	Protein clusterd	Functional subgroupe	Heatmap branchf	Heatmap order of the genesg	Induction by any of the substratesh	BO 0h	BO 6h	BO 17h	BS 0h	BS 6h	BS 17h	BE 0h	BE 6h	BE 17h	XO 17h	XB 0h	XB 6h	XB 17h	AV1 0h	AV1 6h	AV1 17h	AV0.75 0h	AV0.75 6h	AV0.75 17h	WH 0h	WH 6h	WH 17h	SP 0h	SP 6h	SP 17h	SO 0h	SO 6h	SO 17h	SO 41h	BO 0h	BO 6h	BO 17h	BS 0h	BS 6h	BS 17h	BE 0h	BE 6h	BE 17h	XO 17h	XB 0h
73643	egl4/cel61a	GH	61	Candidate copper-dependent polysaccharide monooxygenase/endo-β-1,4-glucanase	77	77a	A	1	1	0.598748	1.58248	1.54279	0.560438	1.80385	1.78031	0.752041	1.68958	1.3563	1.77061	0.20637	1.49768	1.14297	0.0183771	1.27455	1.21888	-0.0205859	1.51839	1.2957	0.791918	2.14633	2.08894	0.270538	1.34322	1.79912	-0.0193294	0.860512	1.26641	1.36378	1	1	1	1	1	1	1	1	1	1	0
111849	xyn4	GH	30	Endo-β-1,4-xylanase	6176	6176a	A	2	1	0.383271	0.96095	1.00127	0.37278	1.1484	1.19274	0.635506	1.15982	0.887335	1.10664	0.0584475	1.04762	0.961337	0.0759027	0.97905	0.835287	0.242208	1.81244	2.02369	0.522425	2.21038	2.52811	0.305444	1.2239	1.89251	0.246811	0.727097	0.62137	1.19653	0	1	1	0	1	1	1	1	1	1	0
121127	bxl1	GH	3	β-xylosidase	3274	3274b	A	3	1	0.395106	1.56832	1.26136	0.13177	1.89673	1.59011	0.0115907	1.31245	0.897577	1.3215	-0.1674	1.90269	1.61416	-0.334827	1.46017	1.01032	0.0912053	2.22181	2.03266	0.105207	2.16934	2.0402	-0.0699275	0.708463	1.14699	-0.385305	1.07394	1.40942	1.73684	0	1	1	0	1	1	0	1	1	1	0
74223	xyn1	GH	11	Endo-β-1,4-xylanase	643	643a	A	4	1	0.531682	1.70836	1.12414	0.422901	2.01527	1.54859	0.815855	1.6519	0.657794	1.58013	0.0184946	1.56496	1.26188	-0.282922	1.5085	0.952619	0.190028	2.90973	2.2891	1.16558	3.28856	2.5809	0.533094	1.1487	1.69032	-0.297068	0.281111	1.047	2.22929	1	1	1	1	1	1	1	1	1	1	0
112140	pgx1	GH	28	Candidate exo-polygalacturonase	295	295b	B	5	1	0.663051	2.10526	1.56449	0.751242	1.53303	1.21821	1.54841	2.32811	1.48272	-0.729055	0.157765	0.27319	-1.5044	0.0108855	1.1529	0.607996	0.0648861	2.37307	1.52979	0.394425	3.11202	3.12287	-0.0377902	1.72313	2.47771	0.217133	1.86445	2.10005	2.4924	1	1	1	1	1	1	1	1	1	-1	0
46816	cel3d	GH	3	Candidate β-glucosidase	132	132a	B	6	1	0.169009	1.33957	0.788057	0.232871	1.3389	1.04694	0.54941	1.0985	0.514313	-0.363049	0.0211491	0.136241	-1.96707	0.10676	1.67239	0.851613	0.421353	3.43493	2.453	1.10982	3.0098	3.06109	0.311707	2.12214	2.36225	0.314118	2.10959	2.79766	2.66841	0	1	1	0	1	1	1	1	1	0	0
69944		GH	31	Candidate α-xylosidase/α-glucosidase	3846	3846a	B	7	1	0.376943	2.66363	1.8756	0.800968	0.892067	0.863546	1.31138	1.92786	0.740159	1.10168	0.580229	0.744889	-1.30158	0.424749	2.4102	1.45436	0.254307	3.03842	1.55315	0.319038	2.97021	1.71031	-0.0836207	1.22649	0.58606	0.7048	0.777037	1.45965	2.08654	0	1	1	1	1	1	1	1	1	1	1
56996	man1	GH	5	β-Mannanase	1854	1854a	B	8	1	0.40755	2.54874	2.00015	0.6087	1.58436	2.35703	1.10537	0.881844	0.237928	-0.770372	0.280873	1.53453	-2.74244	0.297359	3.50365	3.18903	0.251724	4.01928	3.53994	0.6984	2.77149	2.03832	0.357391	1.81199	1.31607	0.064705	1.32661	1.78904	2.89829	0	1	1	1	1	1	1	1	0	-1	0
62166		GH	2	Candidate β-mannosidase	609	609b	B	9	1	0.118013	2.56879	2.3389	-0.426458	1.86638	2.23395	0.0685944	0.564395	0.62397	0.233105	-0.472154	2.07518	0.32397	-0.13373	3.68558	3.35115	0.0756074	4.05169	3.60732	0.258292	2.50437	2.48357	-0.0390281	1.86137	1.31493	-0.100511	-0.0918196	0.393299	0.289299	0	1	1	-1	1	1	0	1	1	0	-1
120961	cel61b	GH	61	Candidate copper-dependent polysaccharide monooxygenase	77	77b	B	10	1	0.560958	1.23028	0.581458	1.59984	1.42235	1.49708	2.04329	1.27767	-0.0369844	-2.20264	1.12988	3.21575	-0.904417	0.482548	3.06269	2.10465	0.308902	5.22667	2.78748	1.28161	1.93544	0.461904	0.0554006	0.490193	-0.375305	1.10687	1.31108	2.92979	4.56869	0	1	0	1	1	1	1	1	0	-1	1
120312	egl2/cel5a	GH	5	Endo-β-1,4-glucanase	778	778a	C	11	1	0.18449	0.590319	0.175174	0.213362	0.682039	0.437017	0.493368	0.568056	0.193443	0.0699921	0.159503	0.615684	-0.168958	0.216177	0.534979	0.420184	0.0104724	0.892809	0.734871	0.443959	1.00632	0.663303	0.281993	0.425411	0.433722	0.329948	0.745373	0.806989	1.1036	0	1	0	0	1	1	1	1	0	0	0
123992	swo1	CBM	1	swollenin	15029		C	12	1	0.0949099	0.756788	0.600158	0.100152	0.837129	0.791579	0.195129	0.642431	0.549761	0.329434	-0.0487375	0.609832	0.29057	-0.0630222	0.499799	0.583067	-0.131209	0.500245	0.409264	-0.242012	0.585566	0.571472	-0.0667687	0.315823	0.465622	0.142526	0.450929	0.552818	0.465278	0	1	1	0	1	1	0	1	1	0	0
108671	bgl3f	GH	3	Candidate β-glucosidase/glucan 1,4-β-glucosidase	132	132c	C	13	1	0.325018	1.36806	0.626389	0.169827	0.914419	0.588065	0.544315	1.42585	0.608896	0.386383	-0.181836	0.924943	-0.63372	-0.448888	0.614527	0.627208	0.119078	0.881258	0.305257	0.0320669	1.28334	0.95966	0.0386134	0.17766	0.144402	-0.155013	0.148987	0.885458	1.12721	0	1	1	0	1	1	1	1	1	0	0
41248		CE	3	Candidate acetyl xylan esterase	6113	6113a	C	14	1	0.0277618	1.38845	0.853976	0.145639	1.59431	1.12683	0.627555	1.29961	0.99212	0.963919	0.0672176	1.37902	0.431119	-0.138864	0.690628	0.472102	-0.138767	0.758098	0.492916	-0.409813	1.01437	1.50403	-0.195282	0.0614553	0.870325	0.484892	0.134262	0.7885	1.01836	0	1	1	0	1	1	1	1	1	1	0
81598	chi18-7	GH	18	Candidate chitinase	115	115c	C	15	1	0.337644	1.16388	1.00526	0.358057	1.20844	1.01954	0.458498	1.17536	1.02324	1.01638	-0.128407	0.0526579	0.291752	-0.504273	0.226464	0.828971	-0.0713833	0.117461	0.769761	-0.24639	0.813404	0.96997	-0.033737	0.350179	0.545894	-0.182446	0.00307389	0.528053	0.488559	0	1	1	0	1	1	1	1	1	1	0
73638	cip1	CBM			8164		C	16	1	0.217294	1.25361	0.702882	0.201907	1.32592	1.04598	0.317192	0.995131	0.608851	0.991969	0.0471708	1.2857	0.170144	0.0243215	1.17753	0.884794	-0.419045	1.53557	1.28112	0.192486	1.50036	1.29305	-0.0665462	0.925127	1.36374	-0.248726	1.18912	1.44432	1.84915	0	1	1	0	1	1	0	1	1	1	0
121418	aes1	CE	16	Acetyl esterase	3851	3851a	C	17	1	0.325961	0.953028	0.653069	0.185056	0.967143	0.69953	0.485956	1.03975	0.573858	0.0547933	0.173573	1.00449	-0.682434	-0.229823	0.812818	0.447483	-0.124908	1.94617	1.13593	-0.154419	2.12728	1.54925	0.275269	1.23825	1.45919	0.134369	1.0708	1.27259	1.74663	0	1	1	0	1	1	1	1	1	0	0
57179		GH	105	Candidate rhamnogalacturonyl hydrolase	4065	4065a	C	18	1	0.328889	1.99966	1.65749	1.38438	1.43096	1.23458	1.78291	1.83819	0.715384	-1.34583	0.928328	1.27226	-0.349456	-0.13135	0.32155	0.218662	-0.0295842	1.06693	0.273641	-0.134875	1.88681	1.82035	-0.171958	0.767569	1.40968	0.299611	0.487593	0.984032	1.09267	0	1	1	1	1	1	1	1	1	-1	1
5807		GH	95	Candidate α-L-fucosidase	2951	2951a	C	19	1	0.0471657	0.916335	0.536612	0.592161	1.07756	0.910423	0.956454	1.45992	0.759444	-0.487906	0.261637	0.505522	-0.824994	-0.135951	0.190324	0.306128	-0.343479	0.824261	0.219446	-0.303742	1.80443	1.84401	-0.66947	0.757368	1.03279	0.340035	1.29503	1.42256	1.55526	0	1	1	1	1	1	1	1	1	-1	0
72704	agl3	GH	27	α-galactosidase	12458	12458a	C	20	1	0.393771	1.0297	0.946674	0.284307	0.760305	0.871584	0.720698	0.90122	0.967071	-0.391404	0.359209	-2.79155	-0.700512	0.404868	0.606455	0.676722	0.0285132	1.37104	1.54937	0.435406	2.04607	3.12102	0.228869	1.59596	2.59084	0.357058	1.6743	2.01398	1.69201	0	1	1	0	1	1	1	1	1	0	0
56418		GH	55	Candidate β-1 3-glucanase	235	235c	C	21	1	0.230253	2.64995	1.73489	0.351564	3.38076	2.69409	0.560567	2.37081	1.53824	0.674639	-0.0372386	0.415605	-0.0165922	-0.128854	1.39259	0.732988	0.242632	0.680818	0.294191	-0.0107092	3.46301	3.33009	0.0262256	1.51283	1.1254	-0.0084615	0.0998026	-0.154858	0.270694	0	1	1	0	1	1	1	1	1	1	0
54242		GH	55	Candidate β-1,3-glucanase	235	235b	C	22	1	0.453386	2.2871	2.09173	-0.161427	2.08571	1.65539	-0.874125	1.19204	1.77581	0.578511	-0.476692	-1.65172	0.6855	-0.183414	0.296241	0.614711	0.202267	0.928149	0.892833	-0.0812941	1.96476	1.73723	-0.232574	0.816297	1.89978	-0.306874	0.505969	0.286851	-0.322815	0	1	1	0	1	1	-1	1	1	1	0
72526	glr1	GH	67	α-Glucuronidase	5113	5113a	D	23	1	0.732474	2.92097	2.26869	0.334354	3.12039	2.69549	0.580585	2.56974	1.5922	2.90012	-0.0779391	3.39013	2.76384	-0.199797	2.56562	1.7772	0.378058	3.02491	2.57168	1.02733	3.48005	3.49787	0.526112	1.41656	1.99994	-0.0230156	0.808392	1.39281	2.16118	1	1	1	0	1	1	1	1	1	1	0
112392	xyn5	GH	11	Candidate endo-β-1,4-xylanase	643	643a	D	24	1	0.159124	2.3427	1.38386	0.535697	3.22678	2.54448	0.974797	2.35224	1.13685	2.91927	0.195376	1.69755	0.885052	-0.434351	2.03362	0.855849	-0.537938	3.58443	2.269	0.399947	4.17713	3.48933	-0.20669	1.56088	2.84987	-0.150789	0.706485	0.576336	2.25619	0	1	1	1	1	1	1	1	1	1	0
73632	axe1	CE	5	Acetyl xylan esterase	865	865b	D	25	1	0.256568	3.1865	2.07857	-0.0936245	3.35872	2.98538	0.145605	2.93195	1.74271	2.4163	-0.854601	3.28558	2.13907	-1.35272	2.65975	1.71835	-0.857175	3.08532	2.43838	-0.733327	3.56462	3.16892	-1.42265	0.909162	1.65598	-2.07771	0.889182	1.29349	2.17468	0	1	1	0	1	1	0	1	1	1	-1
54219		CE	5	Candidate acetyl xylan esterase	865	865b	D	26	1	0.598282	2.60209	0.769777	0.644849	4.58351	2.7209	0.678923	2.36183	0.980938	3.19294	-0.605153	4.67947	2.2743	-1.62778	1.35764	0.174675	-0.427925	2.35494	0.356701	-0.596624	2.785	1.13744	-1.55705	-0.823695	-0.124201	-1.41457	-0.536124	-0.159284	0.513987	0	1	1	1	1	1	1	1	1	1	0
123818	xyn2	GH	11	Endo-β-1,4-xylanase	643	643b	D	27	1	0.560736	1.48206	-0.0855727	0.397902	3.14562	3.27988	0.815767	0.648988	-0.443906	4.40232	-0.0626464	4.56507	4.20392	-0.77079	1.67067	0.60142	-0.220255	2.42963	0.395922	0.21328	1.62825	-0.655688	-0.0948402	-1.59208	-1.65737	-0.790889	-0.366334	0.636392	2.32765	0	1	0	0	1	1	1	1	0	1	0
73248		GH	55	Candidate exo-1,3-β-glucanase	235	235d	E	28	1	0.489974	0.290775	0.534985	0.557147	0.398647	0.276968	0.940264	0.964124	0.0653191	0.608834	0.279898	0.375953	0.533622	0.110975	0.159548	0.00515966	0.0867346	0.0718383	0.000948181	0.0148527	0.106993	0.505655	0.168334	0.26169	0.141752	0.0331849	-0.151598	-0.112361	-0.146283	1	0	1	1	0	0	1	1	0	1	0
66789		GH	75	Candidate chitosanase	3832	3832b	E	29	1	0.364966	0.232733	-0.0104477	0.233665	0.268967	0.364558	0.514191	0.543965	0.186834	0.593994	0.0868122	0.208625	-0.272649	0.20155	-0.134549	-0.421108	-0.019536	0.140658	-0.0650811	0.0815512	0.0433106	0.29386	0.310551	0.0902323	0.06654	-0.0346999	0.0378411	-0.173316	0.0498804	0	0	0	0	0	0	1	1	0	1	0
69490		CE	4	Candidate chitin deacetylase	302	302b	E	30	1	0.327709	0.255402	-0.127345	0.565029	0.650369	0.364249	0.687249	0.833265	0.138044	0.397831	0.314662	0.531672	0.00552945	0.0957321	0.202446	-0.113908	0.0847911	0.536219	0.468568	0.36617	0.800136	0.670491	0.620889	0.26166	0.50036	0.134	0.453645	-0.0747946	-0.432461	0	0	0	1	1	0	1	1	0	0	0
105931		GH	20	Candidate N-acetyl-β-hexosaminidase	4197	4197a	E	31	1	0.494167	-0.085395	0.0685121	0.529407	0.123989	0.0327742	0.835832	0.544632	0.438358	1.0078	0.209316	0.0611376	0.40163	-0.0555894	-0.308921	-0.28135	-0.250354	-0.495459	-0.362819	0.0636268	0.368526	0.986924	0.118747	0.493066	0.657524	-0.135583	0.0473314	-0.350893	0.0507567	0	0	0	1	0	0	1	1	0	1	0
58239		GH	16	Candidate cell wall glucanosyltransferase	248	248a	E	32	1	0.424008	0.567013	0.393746	0.326104	0.287569	0.269328	0.845036	0.643917	0.498595	0.736383	0.230826	0.386958	-0.42286	0.110264	0.193814	-0.135717	0.630322	-0.0205001	0.373671	1.04385	0.549039	1.24349	0.680619	-0.0988743	0.609887	0.481899	-0.201187	0.234076	-0.238357	1	1	0	0	0	0	1	1	1	1	0
71399		GH	16	Candidate endo-1,3-β-glucanase	9096	9096a	E	33	1	0.543111	0.308553	0.360347	0.571895	0.614401	0.373616	1.10771	0.978904	0.57148	0.378187	0.337347	-0.20643	-0.823604	0.0795183	-0.175335	0.042195	-0.121808	-0.34154	0.585794	0.328508	0.674291	1.25893	0.0949531	0.246926	0.875749	0.159711	-0.127448	0.871745	0.315068	1	0	0	1	1	0	1	1	1	0	0
71532		GH	71	Candidate α-1 3-glucanase	287	287a	E	34	1	0.229383	0.248697	0.221693	0.286818	0.561935	0.461126	0.697491	1.01623	0.450646	0.64945	0.0514874	0.393647	0.069999	-0.209055	0.0398371	-0.182812	0.0541226	-0.0129435	0.24618	0.514556	1.07718	1.592	-0.00509796	1.00486	0.892644	-0.0239647	0.367183	0.139377	0.169752	0	0	0	0	1	1	1	1	1	1	0
70186		GH	28	Candidate polygalacturonase/xylogalacturonan hydrolase	295	295a	E	35	1	0.0957129	0.423925	0.24022	0.547156	0.926966	0.639066	0.99011	1.33337	0.338942	0.040483	0.259115	0.721823	-0.499695	-0.125965	0.11421	-0.318726	-0.117975	0.36718	0.141954	0.229053	1.42296	1.20338	-0.18563	0.380747	0.523096	0.191829	0.246273	0.170593	0.532222	0	0	0	1	1	1	1	1	0	0	0
58117		GH	89	Candidate α-N-acetylglucosaminidase	6562	6562a	E	36	1	0.770677	1.25161	1.21813	-0.0259778	0.59496	0.470595	0.0381505	0.581613	1.1837	0.866203	-0.188474	0.211844	0.153526	0.189291	0.500119	0.253743	0.249648	0.547171	0.969652	0.38267	1.05952	2.09979	0.0945087	0.299928	1.31289	-0.130038	0.117112	0.142097	-0.119263	1	1	1	0	1	1	0	1	1	1	0
3094		GH	30	Candidate glucan endo 1,6-β-glucanase	7813	7813a	E	37	1	0.397815	0.941914	0.582925	-0.369085	0.486459	0.0292081	-0.0203133	0.960725	0.947633	0.827097	-0.596457	-1.27907	-0.274736	-0.00225232	0.178132	-0.354763	0.357908	0.382758	0.406319	0.406708	1.40015	1.7639	0.769464	0.309308	1.1146	-0.271571	-0.0808162	-0.392219	-0.707015	0	1	1	0	1	0	0	1	1	1	-1
70341		GH	75	Candidate chitosanase	3832	3832a	E	38	1	0.408932	0.942208	0.229353	0.162477	0.208572	-0.337349	1.04616	1.03827	0.0709741	2.69842	-0.164365	-0.49053	-0.613645	-0.0153176	-0.333309	-0.583363	0.235012	0.100763	-0.295515	-0.0403738	2.08826	0.811425	0.547404	0.655646	0.734265	0.138278	-0.264372	-0.281089	-0.429155	0	1	0	0	0	0	1	1	0	1	0
59391		GH	27	Candidate α-galactosidase	12458	12458a	E	39	1	0.428291	0.621	0.474021	-0.00953553	0.0477406	0.293472	0.372244	1.2475	0.621584	1.70258	-0.411655	-0.165232	0.227028	-0.49835	-0.214865	0.841348	-0.028847	-0.554821	-0.0369659	0.503725	1.17903	0.73086	-0.425043	1.26047	0.380545	-0.738221	-0.228493	0.460419	-0.27844	0	1	1	0	0	0	0	1	1	1	0
110894		GH	30	Candidate endo-β-1 6-galactanase	16621	16621a	E	40	1	0.880015	1.42625	1.05555	0.661679	-0.538154	-0.379743	1.40832	1.47018	0.673594	1.8661	0.110733	-1.08857	-1.25092	0.247414	0.115924	-0.0972233	0.442804	0.500723	0.507162	1.1974	1.71028	1.5501	0.65926	0.244114	0.820974	0.475133	0.155864	0.94236	2.07862	1	1	1	1	-1	0	1	1	1	1	0
80240	bga1	GH	35	β-galactosidase	675	675a	E	41	1	0.302503	0.731052	0.553452	0.588216	-0.764034	-0.542058	0.17358	-0.357492	-0.335085	0.674066	0.444727	-0.140141	-0.364304	0.30385	-0.673711	0.0147589	0.476421	-0.561034	-0.482735	0.793298	0.973426	0.150703	0.552685	0.605361	0.0173956	0.662204	0.531496	1.55601	1.81295	0	1	1	1	-1	-1	0	0	0	1	1
72632	agl1	GH	27	α-galactosidase	617	617b	E	42	1	0.895347	0.0850458	0.69091	0.972867	-1.08161	-0.538477	1.26298	0.209344	0.216245	0.864942	0.425527	-1.12835	-1.08273	-0.0581558	-0.831319	0.176182	0.534939	-1.01735	0.00500133	0.833343	0.322799	1.10837	0.369129	-0.24302	-0.317969	-0.0435135	-0.246017	0.69185	1.11678	1	0	1	1	-1	-1	1	0	0	1	0
49976	egl5/cel45a	GH	45	Endo-β-1,4-glucanase	12601	12601a	E	43	1	0.444762	0.628263	0.264221	0.292971	0.31222	0.4074	0.252395	0.236693	0.194266	-0.416507	0.21573	0.0843248	-1.41523	0.185522	0.375519	0.667654	-0.398809	1.59498	0.869719	0.0540487	1.24898	0.723244	0.133518	1.26673	1.27185	-0.204539	1.47306	1.17608	1.71024	1	1	0	0	0	1	0	0	0	-1	0
3739		GH	43	Candidate β-xylosidase/α-L-arabinofuranosidase	586	586a	E	44	1	0.152071	0.178911	-0.0249941	0.109049	0.151384	0.020078	0.437552	-0.0522367	0.190629	-0.512816	0.486616	0.540998	-0.858467	0.726564	0.436219	-0.128737	0.183986	0.867711	0.417767	0.791089	0.963785	1.33203	0.402201	0.469122	1.20206	0.48103	0.562116	0.832421	1.02842	0	0	0	0	0	0	1	0	0	-1	1
60085		GH	31	Candidate α-glucosidase	5176	5176a	E	45	1	0.166763	0.766406	-0.100388	-0.20378	0.849215	-0.0452815	0.368879	0.814312	0.0653572	-0.330378	-0.357791	-0.0752465	-1.26455	-0.132944	0.539486	-0.305857	-0.0185852	0.819264	0.640537	0.306123	2.41723	1.96424	-0.02635	1.18122	1.19485	0.0626006	0.0238286	1.11549	0.700055	0	1	0	0	1	0	0	1	0	0	0
76210	abf2	GH	62	Candidate α-L-arabinofuranosidase	3103	3103a	E	46	1	0.593702	1.01367	2.17868e-05	0.753882	0.414195	-0.343185	1.18952	0.916284	-0.254488	0.0295839	0.559214	0.280062	-3.42744	0.316936	0.133843	-0.803977	0.0602643	0.848909	-0.263107	0.83828	1.70912	0.251393	0.135101	-0.074487	0.33518	0.333342	0.187727	0.529422	1.52367	1	1	0	1	1	0	1	1	0	0	1
56894	chi18-10	GH	18	Candidate chitinase	200	200a	F	47	1	-0.313669	0.0137261	-0.0644995	1.63688	1.27411	0.654874	1.48129	1.04351	0.269254	-0.903891	1.09454	1.26171	-0.550957	-0.23326	-0.197349	-0.376343	-0.0487917	-0.0537084	0.0541017	-0.0228568	-0.0197593	0.11803	-0.00726131	0.0474159	0.128585	-0.00630425	-0.0595558	-0.00770374	0.00484	0	0	0	1	0	0	1	0	0	0	0
110259		PL	7	Candidate alginate lyase	9526	9526a	F	48	1	-0.494325	-0.0315961	0.0613086	1.3161	1.31062	1.05183	1.51414	1.36671	0.23607	-0.741828	0.885693	1.28032	-0.398046	-0.594733	-0.389868	-0.500133	-0.0192371	-0.112817	-0.119667	-0.0375075	0.0834801	-0.0488631	-0.0682465	-0.00310304	-0.046515	0.0403857	0.0135407	-0.0167176	0.145899	0	0	0	0	1	0	1	1	0	0	0
58887		GH	78	Candidate α-L-rhamnosidase	3807	3807a	F	49	1	-0.0530836	0.210071	0.200377	1.40542	1.48406	0.878771	1.75361	1.67285	0.441772	-0.587624	1.03014	1.35801	-0.349134	-0.23354	-0.227932	-0.520432	-0.0149399	0.0678006	-0.0659672	0.0154056	0.180072	0.221364	0.0882763	0.079248	0.0619216	-0.0242898	0.0721866	-0.0783937	-0.0506893	0	0	0	1	1	0	1	1	0	0	1
73102		GH	39	Candidate β-xylosidase	4388	4388a	F	50	1	-0.232172	0.283245	0.0710449	1.56807	1.64308	1.15492	1.56291	1.68779	0.628194	-0.145395	0.838876	1.28589	-0.104761	-0.454156	-0.0795484	-0.335267	-0.139199	-0.214151	-0.131765	-0.339343	0.16047	0.405588	-0.552786	-0.13357	-0.0533225	0.211593	-0.235561	-0.000928736	0.093567	0	0	0	1	1	1	1	1	0	0	0
65986		GH	27	Candidate α-galactosidase	617	617a	F	51	1	-0.203363	0.179366	0.0724339	1.20901	1.13481	0.698145	1.27033	1.31035	0.546742	-0.00993191	0.770829	1.11487	-0.0242899	-0.163932	0.203281	-0.427197	0.175634	-0.384245	-0.442514	0.1397	-0.17092	-0.177743	-0.104366	-0.199535	-0.519972	0.528977	-0.331626	-0.236807	0.135152	0	0	0	1	1	0	1	1	0	0	0
53949	chi18-1	GH	18	Candidate chitinase	200	200c	F	52	1	-0.73542	-0.104463	-0.403746	1.29476	1.20378	0.900858	1.59738	1.20392	0.213578	-1.28841	1.11342	1.03932	-0.365709	-0.135464	-0.321189	-0.114517	-0.112142	-0.0999472	0.00941156	0.0400763	0.180101	-0.0478189	0.00117015	-0.138722	-0.082774	0.239643	0.229034	0.158015	0.606731	0	0	0	1	1	0	1	1	0	-1	1
108348		GH		-	10159		F	53	1	-0.343703	-0.374984	-0.398473	1.02205	0.807083	0.589788	1.32235	1.11768	-0.0529328	-0.63287	0.780548	0.915147	-0.537427	-0.23795	-0.261308	-0.49377	-0.0261955	0.0181494	-0.0137883	0.107022	0.0509105	0.123105	0.114588	0.0374371	0.0827084	0.136794	-0.0587215	0.0119407	-0.0354685	0	0	0	1	1	0	1	1	0	0	0
108346	chi18-8	GH	18	Candidate chitinase	200	200b	F	54	1	-0.224183	0.081971	-0.291718	1.23823	1.23316	0.990475	1.63638	1.52755	0.350171	-1.21612	0.846001	1.03883	-0.137018	-0.22782	-0.251858	-0.390657	-0.29431	-0.100667	-0.340018	-0.0973969	0.471401	0.0459605	-0.274406	-0.146276	-0.348141	0.235346	0.141968	-0.351312	-0.190756	0	0	0	1	1	1	1	1	0	-1	0
55886		GH	16	Candidate glucan endo-1,3(4)-β-D-glucosidase	169	169c	F	55	1	-0.469761	0.0105105	-0.123228	0.926456	0.98625	0.724323	1.30539	1.40118	0.122511	-1.11713	0.734817	1.03937	0.0601107	-0.233887	-0.0162426	-0.423743	-0.0823975	-0.160193	-0.157063	-0.16486	-0.150686	-0.035175	-0.00889526	-0.562297	-0.549642	0.0187478	-0.363969	-0.560904	0.241418	0	0	0	1	1	1	1	1	0	-1	1
27219		GH	27	Candidate α-galactosidase	12458	12458a	F	56	1	0.132341	-0.13056	-0.460752	1.14834	0.789226	0.310966	1.50984	1.21002	0.242079	-0.743765	0.775177	0.7406	-0.865415	0.207014	-0.175416	-0.800845	-0.309977	-0.193272	-0.114591	-0.51818	-0.140167	0.38428	-0.590472	-0.528446	-0.21132	0.401678	-0.184402	0.183693	0.715499	0	0	0	1	1	0	1	1	0	-1	1
122495		GH	76	Candidate α-1,6-mannanase	129	129b	F	57	1	-0.040513	-0.107773	-0.278354	0.92138	0.816053	0.522423	1.11733	1.10515	0.171198	-0.740079	0.696647	0.919741	-0.314965	-0.121967	-0.129861	-0.210991	-0.375752	-0.509222	-0.755992	-0.509365	-0.191719	-0.327673	-0.562481	0.0272473	-0.455585	0.378104	0.0123968	-0.528896	-0.286505	0	0	0	1	1	0	1	1	0	-1	1
123726		GH	16	Candidate glucan endo-1,3(4)-β-D-glucosidase	2996	2996a	F	58	1	-0.0585772	-0.0790929	-0.0488412	0.887418	0.915863	0.511902	1.3179	1.28967	-0.120879	-1.38985	0.600812	0.908667	-0.684323	-0.399821	-0.395909	-0.682537	-0.0588926	0.439369	-0.681399	-0.300707	0.539517	-0.488764	-0.120898	-0.154735	-0.726208	-0.0881764	-0.152966	-0.880608	-0.536753	0	0	0	0	0	0	1	1	0	-1	0
42152		GH	75	Candidate chitosanase	3832	3832a	F	59	1	-0.218682	0.0671935	-0.352689	1.70471	1.54489	1.02783	1.73022	1.65222	0.417881	-1.22268	1.03821	1.58028	-0.215414	-0.238492	-0.0688907	-0.6308	-0.289859	-0.190127	-0.23497	-0.325559	-0.0198417	0.0149863	-0.5898	-0.763436	-0.448496	0.804594	-0.0875204	-0.219963	-0.162418	0	0	0	1	1	1	1	1	0	-1	0
111733		GH	92	Candidate α-1,2-mannosidase	318	318a	F	60	1	-0.699486	0.20424	-0.276219	1.40428	1.28265	0.888023	1.64982	1.62262	0.249458	-1.4561	1.01837	1.18904	-0.26338	-0.360355	0.10185	-0.127018	-0.291932	-0.0772437	0.0291195	-0.382234	-0.151961	0.380286	-0.483706	-0.652432	-0.303834	0.464975	-0.220804	0.00474964	0.142945	0	0	0	1	1	1	1	1	0	-1	1
69493		GH	92	Candidate α-1,2-mannosidase	318	318f	F	61	1	-0.116368	0.38202	-0.389469	1.4821	1.54203	0.957366	1.6647	1.60091	0.381285	-1.67848	0.924612	1.30491	-0.50397	-0.185054	-0.141369	-0.788606	0.0292067	-0.113983	-0.0930133	-0.176674	0.151339	0.173027	-0.386165	-0.302697	-0.21106	0.669918	-0.0227794	0.245761	0.342009	0	0	0	1	1	0	1	1	0	-1	0
72568		GH	79	Candidate β-glucuronidase	5190	5190b	F	62	1	-0.928816	0.363786	-0.263436	1.82404	1.6444	1.2204	2.322	2.10104	0.531564	-2.31308	1.41074	1.4442	-0.333452	-0.503221	-0.367875	-0.55072	-0.229122	-0.162025	-0.183618	-0.326154	-0.0238135	-0.110242	-0.352295	-0.1581	-0.128668	0.526998	-0.084939	-0.0880837	0.0882288	0	0	0	1	1	0	1	1	0	-1	1
107488		CE	3	Candidate esterase	6113	6113a	F	63	1	-0.147021	0.25192	0.0312214	0.861059	1.12265	0.750145	1.35779	1.30485	0.419981	-1.55864	0.601615	0.937538	-0.788641	-0.186394	-0.154093	-0.678736	-0.268536	-0.229655	-0.289116	-0.287222	0.281546	1.12092	-0.461268	0.117226	1.14586	0.661732	0.15176	0.439709	0.250379	0	0	0	1	1	1	1	1	0	-1	0
71554		GH	5	Candidate β-1,3-mannanase/endo-β-1,4-mannosidase	16589	16589a	F	64	1	-0.388878	0.251282	0.0348859	1.38067	1.30168	0.913072	1.51639	1.36027	0.317315	-1.4042	1.15433	1.45294	-0.283374	-0.45766	2.03331	0.815435	-0.131912	0.488506	0.164932	-0.145077	-0.132529	0.102071	-0.0499182	-0.247158	-0.140388	0.0686376	-0.091452	-0.1224	0.11746	0	0	0	1	1	1	1	1	0	-1	1
69189		PL	20	Candidate endo-β-1,4-glucuronan lyase	5536	5536a	F	65	1	0.184546	0.319237	0.181081	1.54135	1.75025	1.32396	1.63892	1.84942	0.782938	1.20537	0.929469	1.72974	0.449161	-0.565841	-0.132985	-0.436211	-0.121537	0.00145106	0.0090979	0.0226115	0.451781	0.906955	-0.146113	-0.0938468	0.154327	-0.268367	0.0291469	-0.112854	-0.211228	0	0	0	1	1	1	1	1	0	1	0
103458		GH	25	Candidate N,O-diacetylmuramidase	5086	5086a	F	66	1	0.446105	0.148595	-0.00141969	1.40199	1.06516	0.844902	1.82236	1.6502	0.971805	0.862525	0.79712	0.732322	0.941016	-0.181357	-0.495828	-0.307308	0.162904	-0.072567	0.0188132	0.59221	0.433578	0.923418	0.00722413	0.245005	0.225621	-0.28065	-0.213651	-0.385693	-0.659329	0	0	1	0	1	1	1	1	0	1	0
73101		GH	16	Candidate glucan endo-1,3-1,4-β-D-glucosidase	125817	125817a	F	67	1	0.193332	0.67087	0.459248	1.08486	1.49891	1.27536	1.20234	1.49088	0.697298	-0.0911001	0.494184	1.00644	0.366659	0.127025	0.147898	-0.027357	-0.0252854	0.220824	0.191738	0.136705	0.48357	0.792456	-0.069015	0.0323176	0.368547	0.101053	0.0389662	0.251322	-0.340416	0	1	0	1	1	1	1	1	1	0	0
111138		GH	95	Candidate α-L-fucosidase	2951	2951a	G	68	1	0.368162	0.570254	0.526145	0.130458	0.306225	0.315286	0.486929	0.618208	-0.0902264	0.953074	0.0586337	0.373326	-0.0121827	0.138484	0.238401	0.888829	0.381546	0.144051	0.884722	0.67088	0.950171	0.637001	0.434517	0.243544	-0.0789911	0.375161	0.174719	1.76177	2.42001	0	1	1	0	0	0	1	1	0	1	0
76227	cel3e	GH	3	Candidate β-glucosidase	110	110d	G	69	1	0.404625	0.334223	0.244816	0.458089	-0.465353	-0.166386	0.886927	0.365686	0.0698531	-0.647528	0.283746	0.579411	-0.737616	-0.109697	0.585602	1.05353	0.362996	0.776793	1.15896	0.701513	0.101082	0.627338	0.339492	0.720766	0.551428	0.38023	1.16966	2.06355	2.32341	1	0	0	1	-1	0	1	0	0	-1	0
76672	bgl1/cel3a	GH	3	β-glucosidase	110	110e	G	70	1	0.427206	0.607355	-0.84194	0.467835	0.320172	-0.357797	0.705589	-0.359267	-0.992506	-0.0860025	0.256104	1.24493	-0.931898	0.409813	0.437462	0.64859	0.542168	1.89997	0.748879	0.903527	0.942695	-0.266013	0.361733	-0.111116	-0.594623	0.0605554	2.53648	3.19723	3.24596	0	0	-1	0	0	0	1	0	-1	0	0
65137		GH	64	Candidate endo-1,3-β-glucanase	3917	3917a	G	71	1	0.352218	-0.0424306	-0.0631852	1.05704	0.585013	0.611557	1.24826	0.73272	0.0821988	-0.542106	0.826026	0.46369	-0.290952	0.315131	-0.195406	-0.102634	-0.00444068	0.28568	0.322316	0.154357	0.626322	0.283337	0.276561	0.0881769	0.271692	0.307137	0.711983	1.43274	0.203147	0	0	0	1	1	1	1	1	0	0	1
73005		GH	79	Candidate β-glucuronidase	5190	5190a	G	72	1	0.231495	0.0351144	-0.275935	1.2232	1.26947	0.919918	1.59185	1.38665	0.00256534	-1.64782	0.909818	1.07198	-0.57014	-0.0813703	-0.11128	-0.0499576	-0.0190453	0.571854	-0.034262	-0.0868403	-0.251942	-0.305475	0.0241838	-0.167426	-0.212336	0.311728	0.848093	1.25182	1.75668	0	0	0	1	1	0	1	1	0	-1	0
120229	xyn3	GH	10	Endo-β-1,4-xylanase	429	429a	G	73	1	0.399534	0.562847	-0.0826306	0.656189	0.83034	0.355857	1.08937	0.993543	0.271722	-1.28989	0.433698	1.45228	-0.416458	0.0722066	0.554614	0.298051	-0.368632	1.65991	0.203366	0.112521	0.691254	0.903544	0.200213	0.216898	0.359526	-0.189054	0.460984	1.50681	2.21647	0	1	0	1	1	0	1	1	0	-1	0
69276		GH	30	Candidate endo-β-1,4-xylanase	6176	6176a	G	74	1	0.151201	0.353683	-0.722419	0.157457	0.383197	0.174276	0.445509	0.0668525	-0.428048	-1.21128	-0.137185	1.1395	-1.62679	-0.164705	0.49235	0.213868	-0.234779	1.3229	0.322165	-0.217013	0.603322	-0.473279	-0.493711	-0.160464	-0.310231	-0.0551681	0.815586	1.25953	2.10838	0	0	-1	0	0	0	1	0	-1	-1	0
122081	egl1/cel7b	GH	7	Endo-β-1,4-glucanase	470	470a	G	75	1	0.0541358	0.488798	0.251368	0.206572	0.261499	0.316077	-0.414828	-0.723694	0.132161	0.0144475	0.233155	0.357494	-0.971416	0.461938	0.525516	0.588828	0.253485	1.1485	1.09589	0.71601	0.0318686	-0.287268	0.649799	0.652841	1.04766	0.409247	0.89082	1.33069	1.6152	0	1	0	0	0	0	-1	-1	0	0	0
123456		GH	65	Candidate α,α-trehalase	2891	2891a	G	76		0.394923	0.360335	0.459866	0.0840765	0.0590562	0.204	-0.293991	-0.282264	-0.0491138	-1.01005	0.30345	-0.49956	-0.554005	0.424182	-0.0230695	-0.0186042	0.490092	0.850606	1.02069	0.0436691	-0.437964	-0.922732	0.393558	1.0788	0.986819	0.283972	1.13304	0.98709	0.398549	0	0	0	0	0	0	0	0	0	-1	0
49081	cel74a	GH	74	Xyloglucanase	4769	4769a	G	77	1	0.756726	1.50388	1.20791	-0.0338495	-0.352382	-0.235015	-0.711214	0.498746	-0.328925	0.802785	0.231101	0.891007	-2.12785	0.300249	0.572965	0.436641	0.272327	1.3779	0.590871	-0.875824	-0.0540827	-2.47862	0.830519	1.2317	1.10661	0.463553	1.18934	1.18779	1.84275	0	1	1	0	0	0	-1	0	0	1	0
123940	cip2	CE	15	Glucuronoyl esterase	4243	4243a	G	78	1	0.213787	1.1947	-0.709344	0.117969	1.69096	1.2207	0.419649	0.02356	-0.856597	0.840147	-0.417042	2.92383	0.19688	-0.703706	1.09986	0.686504	-0.700482	2.01515	0.619994	-0.959435	1.08103	-1.09299	-0.998061	-0.267482	-0.949543	-0.956262	1.0516	1.59239	3.24906	0	1	-1	0	1	1	0	0	-1	1	0
66041	chi18-18	GH	18	Candidate chitinase	410	410c	H	79	1	-0.46211	0.581288	1.2301	-0.463958	0.488332	0.997966	-0.985871	0.0628802	1.00891	-0.087893	-0.258284	0.389192	0.780448	0.0556878	0.738287	0.860878	-0.112786	1.2235	1.42351	0.0308119	1.17077	1.73106	-0.219682	0.961301	0.836993	-0.00391569	0.980214	1.30056	1.37429	0	0	1	0	0	1	-1	0	1	0	0
111245		PL	8	Candidate chondroitin lyase	10699	10699a	H	80	1	-0.262921	0.456787	0.430487	-0.684198	0.0553921	0.166304	-0.487131	-0.0600614	0.148285	0.532248	-0.575604	-0.723936	1.23768	-0.422955	-0.083674	-0.429481	0.29227	0.427927	0.896026	0.696886	1.29864	2.24216	-0.0386699	0.818855	1.04329	0.132772	0.693016	0.726901	0.804336	0	1	1	-1	0	0	-1	0	0	1	-1
49274		GH	16	Candidate glucan endo-1,3(4)-β-D-glucosidase	169	169c	H	81	1	-0.776023	0.415304	1.3144	-1.07269	-0.0224295	0.76057	-2.36542	-2.31239	0.727671	-1.63117	-0.351434	-0.829383	-0.233189	-0.087145	-0.315885	-0.31117	-0.0277511	0.633339	1.27356	0.649875	0.609519	1.50629	-0.151428	1.44036	1.63824	0.4357	0.363332	0.723387	0.959804	0	0	1	-1	0	0	-1	-1	0	-1	0
82227	cel3c	GH	3	Candidate β-glucosidase	132	132b	H	82	1	0.254357	0.996538	0.827181	0.413197	0.628904	0.551623	-1.70437	-2.42571	0.125016	-2.30506	0.174998	-1.51054	-2.24195	0.438469	0.644091	1.23197	0.453946	1.6035	1.52405	0.189303	0.343966	0.0594832	-0.0888989	1.40045	1.49463	0.255955	1.66469	1.70606	1.50648	0	1	0	0	0	0	-1	-1	0	-1	0
55999		GH	27	Candidate α-galactosidase	617	617a	H	83	1	-0.964166	-0.698826	0.0873427	-1.38921	-1.34581	-0.33684	-1.75137	-1.42148	-1.04684	0.717452	-0.925193	-1.03212	-0.156648	0.0158278	0.24876	0.758775	0.349204	1.26415	1.12588	-1.22193	-0.534864	-0.789902	0.390197	1.20515	1.8071	-0.058894	0.758005	1.35561	1.63488	0	0	0	-1	-1	0	-1	-1	0	0	0
67844		GH	76	Candidate α-1,6-mannanase	129	129a	H	84	1	-0.281674	-0.671623	-0.471307	-0.532391	-0.907573	-0.490006	-1.31725	-1.66573	-0.343067	-0.581764	-0.281598	-1.12772	-0.745743	0.0784782	-0.254403	-0.658915	-0.0398406	0.523061	0.94345	0.30829	0.264715	0.440213	-0.000224618	0.757535	1.36594	-0.426057	0.473819	1.32568	1.89536	0	-1	-1	-1	-1	-1	-1	-1	0	-1	0
70845		GH	55	Candidate β-1,3-glucanase	235	235b	H	85	1	0.493285	-0.263661	-0.234944	-0.567374	-1.29436	-1.17858	-1.35695	-1.16979	-0.760167	0.563454	-0.271485	-0.313974	1.42678	0.327029	0.291253	0.822422	0.966709	0.529596	-0.0487228	0.480814	-0.0269029	-1.29054	1.74107	0.656938	0.902914	0.808019	0.167362	-0.3789	-0.876021	0	0	0	0	-1	-1	-1	-1	0	0	0
64285		GH	47	Candidate α-mannosidase	1421	1421a	H	86		-0.412674	-0.640952	0.0361657	-1.40219	-1.36122	-0.948995	-2.72548	-2.03795	-1.46326	-0.722541	-0.84233	-0.524869	0.314454	0.113251	-0.263312	0.441521	0.0465292	0.639699	0.384437	-0.828342	-0.170954	-1.18111	0.262646	0.420437	0.195842	0.120038	0.761887	0.502598	0.143431	0	0	0	-1	-1	0	-1	-1	-1	0	0
65380		GH	47	Candidate α-1,2-mannosidase	70	70e	H	87		0.421134	0.0153848	0.0713342	-0.159081	-0.296621	-0.353662	-1.97827	-1.79358	-0.868101	0.332511	-0.282768	-0.100765	-0.0137996	0.145842	-0.039222	0.112564	0.233977	0.617575	0.210333	-0.642514	-0.810129	-0.784466	0.577194	0.608639	0.947633	-0.243219	0.633636	0.229215	0.332023	0	0	0	0	0	0	-1	-1	0	0	0
76700		GH	17	Candidate glucan 1,3 β-glucosidase/ glucan endo-1,3-β-glucosidase	2531	2531a	H	88		-0.195702	-0.153708	0.321444	-0.562134	-0.371234	-0.0271666	-2.3072	-2.273	-0.430813	-0.472845	-0.301611	-0.772087	-0.143888	-0.0142282	-0.247839	0.0785396	0.356428	0.825163	0.634419	-0.281715	-0.758526	-1.35989	0.370375	0.768768	0.520854	0.112044	0.879069	0.642186	0.258668	0	0	0	0	0	0	-1	-1	0	0	0
39942		GH	17	Candidate glucan endo-1,3-β-glucosidase	2892	2892a	H	89		0.302503	-0.156273	0.105894	-0.0409253	-0.449236	-0.442904	-2.02689	-2.68071	-0.907003	-0.704529	0.199253	-0.698763	-0.26248	0.331286	-0.455438	-0.206907	0.15362	-0.0145706	0.171655	-0.438647	-1.13707	-1.64614	0.500575	0.273613	0.0860769	0.0906524	-0.169763	-0.0428603	0.367357	0	0	0	0	0	0	-1	-1	-1	-1	0
58802		GH	95	Candidate α-L-fucosidase	2951	2951b	H	90		0.19751	0.58518	0.537238	-0.696265	-0.0949374	-0.10476	-1.02389	-0.782245	-0.265873	0.152965	-0.54993	-0.0969345	-0.0703932	0.197936	0.449412	0.479198	-0.0324861	1.23734	0.691272	0.143297	0.614262	0.540146	0.631244	0.663881	0.746873	-0.0113685	0.516298	0.339075	-0.0193273	0	0	0	0	0	0	-1	-1	0	0	0
79960		GH	47	Candidate α-1,2-mannosidase	70	70d	H	91	1	0.145281	0.535599	0.511517	-0.251058	-0.341314	-0.255917	-1.74805	-1.6239	0.0745552	1.20628	-0.264027	0.1974	0.686292	0.432661	0.30751	0.812694	0.447992	0.478125	0.0683611	0.231125	-0.220579	-0.845413	0.328363	0.27223	0.435112	0.435069	0.130688	0.169833	0.349742	0	0	0	0	0	0	-1	-1	0	1	0
53731		GH	5	Candidate endo-β-1,4-glucanase	8196	8196a	H	92	1	-0.0146503	0.132587	0.503856	-0.588481	-0.623308	-0.0698171	-1.47347	-1.48656	-0.0567491	0.575597	-0.633216	-1.0216	0.266802	-0.152791	-0.133637	0.724147	-0.164288	-0.165259	0.371057	-0.000717574	0.721963	-0.0852883	0.202907	1.50005	1.51121	-0.417102	-0.00491129	0.756664	0.468508	0	0	0	0	0	0	-1	-1	0	0	0
3101		CE	14	Candidate N-acetylglucosaminylphosphatidylinositol de-N-acetylase	2076	2076a	H	93	1	-0.0566149	-0.098303	0.0726703	-0.578139	-0.64493	-0.538476	-1.92831	-1.94347	-0.497727	0.424098	-0.198014	-0.569324	0.464331	0.0105695	-0.165919	0.452793	0.0745361	0.313759	-0.173058	0.0758114	0.346019	-0.763953	0.642428	0.94198	0.363226	0.13321	0.238653	-0.385184	-0.0884573	0	0	0	0	0	0	-1	-1	0	0	0
111953		GH	47	Candidate α-1,2-mannosidase	70	70c	H	94		0.002614	-0.366266	0.383699	-0.796477	-1.32416	-0.486105	-1.53752	-1.24505	-0.303264	-0.00436996	-0.595191	-1.23416	0.19127	0.114198	-0.311164	0.251762	0.226002	0.396919	0.238446	0.174606	-0.18312	-0.370202	0.312077	0.225024	0.133981	-0.182878	0.282164	0.533757	0.0280012	0	0	0	-1	-1	0	-1	-1	0	0	0
57128		GH	13	Candidate glycogen debranching enzyme	1465	1465a	H	95		0.125428	0.109427	0.424608	-0.194295	-0.370852	-0.0354508	-0.979905	-1.09858	0.274066	-0.233433	-0.380786	-0.329231	0.332473	-0.313379	-0.27484	0.32602	0.12517	-0.387781	0.294096	-0.105414	-1.39399	-0.571792	-0.321912	-0.261713	-0.516034	-0.267235	0.0662873	0.29606	0.0697452	0	0	0	0	0	0	-1	-1	0	0	0
2662		GH	47	Candidate α-1,2-mannosidase	70	70b	H	96		-0.00308711	0.421802	0.237873	-0.296264	0.286141	0.110569	-1.26427	-1.27588	-0.107568	0.11688	-0.329528	0.371859	0.0946617	-0.0558219	0.136106	0.287359	0.153235	0.254962	0.0784477	0.252184	-0.68892	-0.885838	0.109205	-0.0431209	-0.0465684	0.136749	0.259599	0.263253	-0.0428559	0	0	0	0	0	0	-1	-1	0	0	0
64375		GH	5	Candidate glucan β-1,3-glucosidase	173	173a	H	97		-0.230429	0.087388	0.235853	-0.440206	0.000635624	0.147715	-1.01069	-1.12328	-0.174599	-0.721028	-0.179556	-0.506671	-0.172389	0.00389802	-0.185125	-0.106999	0.127385	0.0679899	0.262653	0.0307981	-0.713655	-0.629296	0.205695	0.112543	0.508977	0.297735	-0.0419385	0.193788	-0.191128	0	0	0	0	0	0	-1	-1	0	-1	0
49193		GH	17	Candidate glucan 1,3-β-glucosidase	536	536a	H	98		-0.163576	-0.0659125	0.219058	-0.260278	-0.185061	0.113403	-1.92345	-2.45876	-0.154187	-0.437104	0.032116	0.405948	0.540906	-0.0246029	-0.321579	-0.0160991	0.230064	0.0136529	0.0498185	0.459259	-0.846709	-0.446324	0.23707	-0.267654	-0.15434	-0.166025	-0.0988237	-0.187546	-0.00206753	0	0	0	0	0	0	-1	-1	0	0	0
21725		GH	20	Candidate exochitinase	1025	1025a	H	99		-0.163397	-0.297959	0.0064923	-0.672596	-0.431829	-0.240324	-1.82718	-1.71427	-0.316806	-0.642244	-0.392154	-0.733666	-0.432734	-0.30171	-0.5621	-0.423609	0.0182702	0.356429	-0.0931246	0.0421917	-0.599315	-0.73777	0.159418	-0.0596223	-0.244882	-0.247672	-0.228396	-0.40999	0.229403	0	0	0	-1	0	0	-1	-1	0	-1	0
23346	nag2	GH	20	Candidate exochitinase	1025	1025a	I	100	1	1.24654	0.686126	1.20122	0.67239	0.496829	1.26419	0.979881	0.85751	0.915403	1.88738	0.423324	0.143108	0.95437	-0.0366657	-0.11126	1.25901	0.35567	-0.17812	0.527728	0.905112	0.362136	0.66003	1.19178	0.111053	0.0920253	0.822099	0.200332	0.602967	0.278966	1	1	1	1	1	1	1	1	1	1	0
59082	chi18-2	GH	18	Candidate chitinase	115	115a	I	101	1	0.669964	0.465917	0.98599	0.627538	0.226033	0.718146	0.513076	0.426344	0.701404	2.62687	0.156035	-0.0877722	1.98741	-0.109716	-0.0867428	1.45436	0.284807	-0.0235433	0.546135	0.346127	-0.0529426	-0.185522	0.799654	0.47731	0.0561951	0.407344	0.178539	0.103729	-0.0553639	0	0	1	0	0	1	0	0	0	1	0
71394		GH	79	Candidate β-glucuronidase	5190	5190a	I	102	1	0.350835	0.662674	0.50287	0.190853	0.214919	0.620351	0.757682	0.821939	0.702704	2.61382	0.0158144	-0.0100276	1.8425	0.00962806	0.153915	-0.134361	-0.208718	0.0693804	1.0184	0.160094	0.245362	1.91799	-0.487615	-0.381454	0.183118	-0.41268	-0.107613	0.479119	0.298676	0	1	1	0	0	1	1	1	1	1	0
58450	xyl3b	GH	3	Candidate β-xylosidase	3274	3274a	I	103	1	0.739704	0.374988	-0.231161	0.651832	0.564315	0.240696	0.995074	0.722629	-0.278549	1.6466	0.293877	1.18175	1.75524	0.173925	1.09673	0.998344	0.285223	1.42559	0.35011	0.505746	0.151081	-0.0150824	0.337534	-0.212995	-0.0922107	0.157422	0.0605574	0.518582	0.300893	1	0	0	1	1	0	1	1	0	1	0
103033		PL	7	Candidate alginate lyase	9526	9526a	I	104	1	0.0319839	0.608485	0.136733	0.67517	0.926346	0.656511	0.889469	1.35863	0.52803	2.11898	0.336494	1.23662	2.75021	-0.310609	0.135302	-0.0759815	-0.0924402	0.243125	0.150349	0.149607	0.904898	0.37531	0.106261	-0.108024	0.000230545	0.464578	-0.0243443	-0.178206	-0.30044	0	1	0	1	1	1	1	1	0	1	0
121735	cel3b	GH	3	Candidate β-glucosidase	110	110a	I	105	1	0.661247	1.26806	1.01704	-0.177841	0.817788	0.896942	-0.0411153	0.80798	0.499404	0.821253	0.21061	0.597512	1.04267	0.181195	1.03373	1.33673	0.233793	0.595849	0.220272	-0.273178	-0.486624	-1.01234	0.22214	0.642032	1.11903	-0.17372	0.281526	-0.284466	-0.338777	0	1	1	0	1	1	0	1	0	1	0
82235		GH	31	Candidate α-glucosidase	594	594a	I	106	1	0.376075	0.445877	0.61899	0.236901	-0.0277324	0.268731	-0.468641	-0.366234	0.0990972	0.186531	0.32693	0.382101	0.706018	0.344217	0.133827	0.748735	0.574832	0.0928197	0.251132	0.546589	-1.06005	-2.09773	0.399159	0.217911	-0.0196425	0.343387	0.358133	0.300905	-0.0655128	0	1	1	0	0	0	-1	0	0	0	0
120873		GH	71	Candidate α-1 3-glucanase	287	287b	I	107	1	0.603787	0.827616	0.59483	0.443463	0.669776	0.927933	0.170256	0.442159	-0.252068	1.47476	0.0567414	0.463339	1.02573	-0.264055	-0.0550658	0.840513	0.16429	0.0264529	0.0149401	0.514785	0.630261	-1.20294	0.238793	-0.599151	-0.946319	-0.679336	-0.198771	-0.204075	-0.122033	0	1	0	0	1	1	0	0	0	1	0
124016	agl2	GH	36	α-galactosidase	4771	4771a	I	108	1	0.848646	0.197131	0.367332	0.248816	-0.365288	-0.252111	0.658592	0.622421	-0.185417	1.74632	0.0310245	1.03614	0.844339	-0.160759	-0.483365	0.077636	0.316031	-0.209652	-0.168518	0.490318	0.736862	-1.74261	0.237691	0.959215	-0.0579625	0.00229927	-0.0978359	-0.237832	0.125934	1	0	0	0	0	0	1	0	0	1	0
79671		CE	9	Candidate N-acetyl-glucosamine-6-phosphate deacetylase	2516	2516a	I	109	1	0.22979	0.610097	1.17917	-0.353802	0.0883858	0.381894	-1.04433	-0.118948	0.100936	1.77889	-0.459332	-0.209182	1.68568	-0.539939	-0.276888	1.32224	-0.467202	0.450386	-0.195421	-0.838041	1.43988	-0.787798	0.226313	1.98936	0.729632	-0.361367	0.462032	-1.07082	-1.39905	0	0	1	0	0	0	-1	0	0	1	0
72567	cbh2/cel6a	GH	6	Cellobiohydrolase	2966	2966a	J	110	1	0.135767	0.260085	0.110231	0.176075	0.326396	0.128093	0.250566	0.374077	0.104527	-0.128581	0.135617	0.261412	-0.381903	0.147916	0.288028	0.211334	-0.0490415	0.408158	0.307084	0.0830618	0.491638	0.393896	0.0445157	0.23694	0.291054	0.197577	0.491	0.347439	0.558717	0	0	0	0	0	0	0	0	0	0	0
123989	cbh1/cel7a	GH	7	Cellobiohydrolase	470	470b	J	111	1	0.0526071	0.194584	0.125952	0.174132	0.24573	0.124107	0.150459	0.23026	0.123139	-0.190757	0.138815	0.131097	-0.133964	0.203351	0.17121	0.135406	0.189551	0.270593	0.245707	0.473207	0.261121	0.260107	0.137656	0.0846267	0.262368	0.36576	0.212651	0.353245	0.450832	0	0	0	0	0	0	0	0	0	0	0
22072		GH	63	Candidate processing α-glucosidase	1244	1244a	J	112	1	0.209076	0.448295	0.179568	-0.000197003	0.300426	0.170957	0.114466	0.142971	0.320493	0.125104	-0.00319973	0.395916	0.0292472	0.000642851	0.349867	0.22302	0.0243024	0.240409	0.176699	0.344329	0.0818932	0.531092	-0.0302241	-0.245546	0.0280828	0.114513	0.2067	0.363873	0.0644648	0	1	0	0	0	0	0	0	0	0	0
82633		GH	72	Candidate β-1 3-glucanosyltransferase	111	111a	J	113	1	0.123098	0.199684	0.197357	0.113523	0.221795	0.139451	0.191881	0.299051	0.243084	-0.0834293	0.0202141	-0.262803	-0.211915	0.0746504	0.0954208	0.0329634	0.0682258	0.168471	0.335872	-0.141716	0.271078	0.489918	-0.0889859	0.200471	0.337015	0.0543567	0.164313	0.272241	0.279374	0	0	0	0	0	0	0	0	0	0	0
49409		GH	76	Candidate α-1,6-mannanase	129	129a	J	114	1	0.257486	0.384329	0.422136	-0.00089978	0.118179	0.183834	0.121193	0.380946	0.35025	-0.351821	0.00239791	0.148164	-0.424828	-0.103156	0.0741944	0.0525584	0.00269782	0.0891529	0.167677	-0.315776	0.149207	0.398868	-0.278461	0.112528	0.10468	-0.0780129	0.0576063	0.227575	0.309411	0	0	1	0	0	0	0	0	0	0	0
68064		GH	43	Candidate β-xylosidase/α-L-arabinofuranosidase	7306	7306a	J	115	1	0.226323	0.477234	0.41181	-0.0876169	0.1232	0.151636	0.0573507	0.196609	0.375961	0.449066	-0.175038	0.109834	0.106207	-0.0213942	0.320953	0.3876	0.000902648	-0.0908781	0.344689	0.234488	0.30288	1.00844	0.0130618	-0.0209413	0.485763	-0.101249	-0.121117	0.433763	0.719784	0	1	1	0	0	0	0	0	0	1	0
79044		GH	47	Candidate α-1,2-mannosidase	70	70e	J	116	1	0.0729259	0.227689	0.14033	0.182943	0.181466	0.0794915	0.142756	0.184498	0.00913494	0.153078	0.103274	0.0791026	-0.464477	-0.0776286	0.32228	0.341912	-0.18201	0.0891712	0.595934	-0.122386	0.212788	0.954051	-0.269864	-0.0652985	0.25032	-0.161368	0.278743	0.628997	0.670681	0	0	0	0	0	0	0	0	0	0	0
121351	gls2	GH	31	Glucosidase II alpha subunit	1379	1379a	J	117	1	-0.0466023	0.316286	0.269329	-0.352507	0.158084	0.193496	-0.226492	0.021192	0.34583	-0.0290002	-0.168158	0.54613	0.166857	-0.370936	0.309304	0.214305	-0.152113	0.290226	-0.0872121	-0.340278	-0.0887426	0.426921	-0.398789	-0.090651	-0.0885118	-0.213	0.297402	0.100693	-0.12137	0	0	0	0	0	0	0	0	0	0	0
22252		GH	47	Candidate α-1,2-mannosidase	70	70f	J	118	1	0.0336646	-0.0265019	0.0234979	-0.288243	-0.105208	-0.0500942	0.00967977	0.15131	-0.00632811	-0.547642	-0.126968	0.445196	0.00881255	-0.349389	-0.191821	0.0720923	-0.228608	0.162354	0.0875148	-0.199432	-0.15672	0.0255778	-0.275551	0.0113969	-0.0671503	-0.246445	0.311313	0.0722158	-0.021856	0	0	0	0	0	0	0	0	0	-1	0
79602		GH	81	Candidate endo-1,3-β-glucanase	722	722a	J	119		-0.0517767	-0.0733707	0.0433205	-0.170367	-0.26249	-0.184802	0.144241	0.00470664	0.0444169	-0.459622	-0.0909626	0.306741	-0.246034	-0.0601918	0.0267902	-0.237494	0.233841	-0.0566557	0.431876	-0.0624253	-0.034404	0.336628	-0.320233	-0.0358424	-0.302343	0.303988	0.0774126	0.381867	-0.289276	0	0	0	0	0	0	0	0	0	-1	0
123368		GH	13	Candidate 1,4-α-glucan branching enzyme	1522	1522a	J	120		0.360202	0.0308869	0.186105	0.0481156	-0.20202	-0.0442238	0.223996	0.278479	0.177241	-0.0331646	0.0946378	-0.257917	0.114243	-0.0252803	0.0166699	0.182634	0.1565	-0.318206	0.261851	0.0772259	-0.535631	0.37184	-0.0660003	-0.402647	-0.065436	-0.0106547	-0.1975	0.449225	0.398986	0	0	0	0	0	0	0	0	0	0	0
75036		GH	63	Candidate α-glucosidase	2428	2428a	J	121		0.287961	0.108718	0.166272	0.165972	-0.0894315	-0.0884827	0.0832757	0.014999	0.19343	-0.144134	0.0225669	-0.112489	0.166338	-0.0546917	0.0506758	0.0759362	0.012622	-0.264552	0.00106339	0.0954817	-0.603833	0.0150469	-0.15652	-0.378343	-0.449054	-0.00812733	-0.149151	0.0836857	0.213318	0	0	0	0	0	0	0	0	0	0	0
120676		GH	37	Candidate α,α-trehalase	769	769a	J	122		0.115597	0.0780765	0.0743644	-0.0700487	-0.0142588	-0.129975	0.0355775	0.102554	0.165968	-0.20126	-0.153136	-0.0178886	0.0410227	-0.162138	0.142163	0.147242	-0.154853	-0.108667	0.0798576	-0.0204091	-0.281076	0.0915679	-0.144017	-0.214211	-0.174438	-0.118961	0.037156	0.0890838	-0.00585039	0	0	0	0	0	0	0	0	0	0	0
77506	cel5d	GH	5	Candidate β-glycosidase	732	732a	J	123		0.07363	0.129267	0.22861	-0.115612	-0.266434	-0.208845	-0.156047	-0.330619	0.0782165	-0.337227	-0.148836	-0.385897	0.0344637	-0.107693	-0.0308767	0.190841	-0.0547261	-0.176287	-0.0670382	-0.0591405	-0.14428	0.00450495	-0.239493	-0.211658	-0.198642	-0.02926	0.0511848	0.35203	0.0513966	0	0	0	0	0	0	0	0	0	0	0
58550		CE	14	Candidate N-acetylglucosaminylphosphatidylinositol de-N-acetylase	7267	7267a	J	124	1	0.438435	0.388713	-0.0771714	0.25038	0.546259	0.0728452	0.800562	0.877414	0.258517	-0.383142	0.0276151	0.0528961	-0.903307	-0.377059	0.0790711	-0.402401	-0.188368	-0.249089	0.43594	-0.0639566	0.45095	0.886179	-0.311032	-0.103721	0.259151	-0.206161	-0.0838497	0.534486	0.389186	1	0	0	0	1	0	1	1	0	0	0
107850		CE	1	Candidate esterase	6197	6197a	J	125	1	0.358845	0.0151077	0.108675	0.177964	-0.0672302	0.0318355	0.68112	0.536614	0.355057	-0.457792	-0.195572	0.0709641	-1.16331	-0.284651	-0.345649	0.0196246	0.0446046	0.0534181	0.434533	0.431252	0.63091	0.780342	-0.213276	0.00599898	0.0187537	-0.276032	0.222328	0.552915	0.731811	0	0	0	0	0	0	1	1	0	-1	0
62645	chi18-4	GH	18	Candidate chitinase	3553	3553a	J	126	1	0.204735	-0.278944	-0.192139	-0.00487682	-0.509895	-0.3262	0.881068	0.50015	0.362989	-0.2257	-0.28403	-0.313511	-0.803566	-0.228447	-0.221053	-0.465724	-0.100702	-0.263841	0.164471	0.170716	-0.372214	0.887122	-0.470106	-0.325062	0.0124678	-0.34203	-0.131917	0.376265	0.238572	0	0	0	0	-1	0	1	1	0	0	0
79606		GH	115	Candidate xylan-α-1,2-glucuronidase or α-(4-O-methyl)-glucuronidase	3202	3202a	J	127	1	0.184172	-0.174937	0.305481	0.173702	-0.391171	-0.0210073	0.453407	0.390611	0.458823	-0.176369	-0.0214349	-0.00433169	-0.0873566	-0.498929	-0.427412	0.338564	-0.106376	-0.600338	-0.0581638	-0.117401	0.224091	0.747565	-0.510463	0.393075	0.260413	-0.352796	-0.42142	0.350778	0.764255	0	0	0	0	0	0	1	0	1	0	0
69557		GH	3	Candidate β-N-acetylglucosaminidase	2317	2317a	J	128	1	-0.054869	0.069766	0.0174316	-0.240873	-0.106599	-0.260216	0.344232	0.642047	0.545721	-0.0710262	-0.401838	-0.168562	-0.586784	-0.447035	-0.0189368	-0.0856368	-0.29916	-0.22598	0.00305908	-0.439171	0.414972	0.771124	-0.663388	0.306241	0.298313	-0.299906	-0.238016	0.278139	0.356332	0	0	0	0	0	0	0	1	1	0	0
65333		GH	15	Candidate alpha-glycosidase (Glucoamylase and related glycosyl hydrolases)	3601	3601a	J	129	1	0.373337	0.483083	0.627487	0.283688	0.196258	-0.0462359	0.342429	0.496398	0.497269	-0.0866789	0.0556252	-1.71978	-0.110837	0.148189	0.178358	0.389709	0.0732483	-0.366221	0.55332	-0.0401759	0.460801	0.76908	-0.139597	0.201724	0.259746	0.244659	-0.45977	0.587708	0.331465	0	1	1	0	0	0	0	1	1	0	0
82616	cel5b	GH	5	Candidate membrane bound endoglucanase	778	778a	J	130	1	0.401595	-0.117947	0.0224193	0.251362	-0.11421	-0.0733463	0.590004	0.0938749	0.232392	-0.954478	0.330932	-0.501088	-1.26523	0.0582952	-0.27294	-0.58403	-0.167079	-0.206024	-0.00603049	0.14642	0.410018	0.751716	0.137358	0.294652	0.37693	-0.0279628	-0.128029	0.209533	0.157601	1	0	0	0	0	0	1	0	0	-1	0
121294		GH	16	Candidate glucan endo-1,3(4)-β-D-glucosidase	169	169a	J	131	1	-0.0238987	-0.121944	0.0927558	0.0529329	0.00748096	-0.0219096	0.175901	0.121486	0.269202	-0.778177	0.0522114	-0.556661	-1.50247	0.0278093	-0.0527063	-0.352387	-0.335171	0.0182937	-0.095419	-0.168619	0.819913	1.13379	-0.450229	0.481063	0.742515	-0.253133	-0.0610692	-0.363906	-0.155714	0	0	0	0	0	0	0	0	0	-1	0
44214	axe2	CE	5	Candidate acetyl xylan esterase	865	865a	J	132	1	0.00724481	-0.0721701	0.102067	-0.149255	-0.156929	-0.0909278	-0.181331	-0.292952	-0.192063	-0.633452	-0.190288	-1.41751	-1.3802	-0.224999	-0.455018	-0.746089	0.0258748	0.0201133	0.117199	0.18791	0.454621	0.230164	-0.0325877	0.439733	0.187854	-0.35807	-0.0425698	0.200808	0.169958	0	0	0	0	0	0	0	0	0	-1	0
120749	bgl2/cel1a	GH	1	β-glucosidase	662	662b	J	133	1	0.0822293	0.173334	0.190156	-0.143859	0.100414	0.193905	-0.32044	0.119824	-0.252208	0.148813	0.0115069	0.201785	-0.29949	0.16584	0.232681	0.292894	0.00451353	0.548285	0.499251	-0.14786	0.617831	-0.0192914	0.219686	0.767437	0.621597	0.0740653	0.58282	0.53597	0.523129	0	0	0	0	0	0	0	0	0	0	0
22197	cel1b	GH	1	Candidate β-glucosidase	662	662a	J	134	1	-0.20423	0.0626497	0.0343328	-0.0204582	-0.0555723	-0.0875487	-0.386061	-0.542995	-0.10242	-0.713688	-0.0270134	0.0125539	-0.780482	0.0879884	0.137753	0.0727936	0.146735	0.545612	0.338147	0.11188	0.0722896	-0.0309774	0.0388972	0.387938	0.191389	0.174413	0.591439	0.599592	0.60841	0	0	0	0	0	0	0	-1	0	-1	0
27554		GH	61	Candidate copper-dependent polysaccharide monooxygenase	8230	8230a	J	135	1	0.301553	0.161344	0.0955691	-0.20123	-0.298426	-0.242472	0.145568	0.00360137	-0.155338	0.244324	-0.177733	-0.238391	-0.737224	0.308838	-0.0375276	0.136853	0.265463	0.179483	0.212209	0.44345	0.633105	0.167947	0.383932	0.255127	0.333419	0.020714	0.0780611	0.296521	-0.304791	0	0	0	0	0	0	0	0	0	0	0
27395		GH	76	Candidate α-1,6-mannanase	4345	4345a	J	136	1	0.0881063	0.0441836	-0.00679291	-0.427558	-0.484783	-0.488198	0.046469	0.19534	0.0126673	0.0373101	-0.526602	-0.484533	-0.715321	-0.00569769	-0.0205234	-0.308756	0.304407	0.0406843	-0.293934	0.0835319	0.748216	0.442073	0.165455	0.478441	0.221557	-0.136365	0.0878488	0.480958	0.140972	0	0	0	-1	-1	-1	0	0	0	0	-1
72488		GH	95	Candidate α-L-fucosidase	2951	2951	J	137	1	0.19404	-0.0623824	0.177502	-0.105254	-0.648485	-0.29517	0.095626	-0.414184	0.242559	0.556488	-0.15559	-0.813615	-0.237576	0.0698376	-0.0851508	0.263438	-0.0381144	0.102879	-0.20398	0.151622	0.414584	0.274368	0.0704381	0.363081	-0.105167	0.161007	0.451936	0.253117	0.136574	0	0	0	0	-1	0	0	0	0	1	0
66832		GH	3	Candidate β-glucosidase	110	110c	J	138	1	0.447549	-0.201867	0.380435	0.199094	-0.394234	-0.03454	-0.226616	-0.374121	-0.155593	0.0758202	0.130512	-0.202681	-0.054695	0.0118063	-0.291691	0.340156	-0.0567354	-0.443023	0.200983	0.35181	-0.692681	-0.645448	0.197945	0.0351098	-0.154777	0.0510837	0.0248902	0.591884	0.642021	1	0	0	0	0	0	0	0	0	0	0
31227		CE	3	Candidate esterase/suberinase	13836	13836a	J	139	1	0.309347	0.010949	0.211538	-0.0317564	-0.35	-0.19383	-0.285436	-0.524927	-0.0393016	0.412683	-0.323421	-0.714105	-0.348964	-0.0859844	-0.1342	0.147371	-0.237677	-0.198654	0.338836	0.268724	-0.25108	-0.523301	-0.127612	-0.121622	0.079885	-0.420488	0.0786729	0.603164	0.632798	0	0	0	0	0	0	0	-1	0	1	0
39755		GH	16	Candidate glucan endo-1,3(4)-β-D-glucosidase	3545	3545a	J	140	1	-0.00601849	-0.0472836	0.524217	-0.320533	-0.24614	0.225092	-0.650542	-0.688339	0.336692	0.320112	-0.613124	-0.264012	-0.461318	-0.308513	-0.0147297	-0.0254697	0.0706555	-0.0362432	0.13589	0.410942	-0.222358	0.0638081	0.150859	0.12962	0.512948	-0.144389	-0.24463	0.0632385	0.235057	0	0	1	0	0	0	-1	-1	0	0	-1
65215		CE	4	Candidate imidase	2445	2445a	J	141	1	0.042174	-0.117569	0.547524	-0.0155065	-0.176154	-0.170336	0.0854075	-0.0392882	-0.19233	0.106496	0.0688091	-0.0588548	-0.155991	-0.0297005	-0.0828354	-0.0517856	0.0330034	0.0954229	0.014115	0.137122	0.0797868	0.000107412	0.296891	0.0457595	0.139663	-0.00396099	-0.0261183	-0.0385091	-0.0767391	0	0	1	0	0	0	0	0	0	0	0
22914		GH	72	Candidate β-1 3-glucanosyltransferase	111	111a	J	142		0.0822595	-0.00478022	0.106821	0.0789457	-0.108882	-0.0909287	-0.305828	-0.550879	0.0364154	-0.530829	0.0404761	-0.25528	-0.293162	0.142403	-0.0621402	-0.0325302	0.127701	0.0392722	0.179944	0.130197	-0.225669	0.0915038	-0.012651	0.222206	0.429393	-0.086201	0.0977834	0.0795404	0.0694059	0	0	0	0	0	0	0	-1	0	-1	0
53542		GH	76	Candidate α-1,6-mannanase	129	129c	J	143		0.0732626	-0.0590542	0.178252	-0.072255	-0.290132	-0.180397	-0.36182	-0.466835	-0.0898729	-0.213899	-0.104509	-0.268239	-0.374877	-0.0277038	-0.164926	-0.217974	0.108041	-0.485093	0.0663025	0.366458	-0.048185	0.179183	0.133599	-0.0440758	0.0259318	0.0971691	-0.433597	0.286209	0.314781	0	0	0	0	0	0	0	-1	0	0	0
107268		CE	1	Candidate S-formylglutathione hydrolase	2607	2607a	J	144	1	-0.116776	-0.293948	-0.00632674	-0.0417566	-0.403563	-0.393478	-0.322828	-0.359499	-0.0545621	0.398437	-0.12294	-0.247301	0.529603	-0.182627	-0.193241	0.14288	0.0768793	-0.533638	-0.0882889	0.206588	-0.345296	0.201082	-0.195508	0.0216425	0.488287	-0.414656	-0.208619	0.117698	0.293909	0	0	0	0	-1	0	0	0	0	0	0
105072		CE	4	Candidate polysaccharide deacetylase	4972	4972a	J	145		-0.256555	-0.143049	0.00208406	-0.278356	-0.211563	0.117253	-0.498622	-0.469244	-0.0341309	0.0733631	-0.253351	-0.389646	0.14302	-0.192181	0.061319	0.0100648	-0.0181855	-0.104904	-0.234397	0.220667	-0.370488	-0.562951	0.0686688	-0.200373	0.495409	-0.569352	-0.181781	-0.380789	0.653383	0	0	0	0	0	0	-1	-1	0	0	0
64906		GH	5	Candidate endo-β-1,6-glucanase	173	173b	K	146		0.180522	0.0628691	0.537185	-0.19063	-0.215451	-0.0571702	-0.136755	-0.161687	0.00411604	0.648833	-0.07367	-0.268431	0.176046	0.144772	-0.00291577	0.107583	0.0634359	0.109781	0.0553151	0.193158	0.167168	0.0401003	0.216123	0.0591552	0.107817	-0.0295825	0.042128	-0.0822325	-0.0678483	0	0	0	0	0	0	0	0	0	0	0
122780	rgx1	GH	28	Candidate exo-rhamnogalacturonase	295	295c	K	147	1	-0.0225782	0.0170006	-0.0320338	-0.252445	-0.00106626	0.118316	-0.24167	0.00959217	0.0623644	0.593686	-0.174654	-0.0127101	0.282252	0.0295373	0.0485715	0.188708	0.0531669	0.0294677	0.0867993	0.0849223	0.136468	0.0898232	0.195044	0.11686	0.134118	0.0186417	-0.00182763	0.0323425	-0.140395	0	0	0	0	0	0	0	0	0	1	0
25224		GH	65	Candidate α,α-trehalase	2891	2891a	K	148	1	0.0913209	0.218723	0.405149	-0.168058	-0.120753	-0.046086	-0.152767	-0.00846357	0.026532	1.29899	-0.00244565	-0.0578733	0.00371232	0.0955493	0.0903877	0.173083	0.0763971	0.157182	0.0166413	0.0924726	0.273467	0.0632215	0.273563	0.238635	0.0767282	-0.0499855	0.0473263	-0.0857671	-0.202485	0	0	0	0	0	0	0	0	0	1	0
31447		GH	61	Candidate copper-dependent polysaccharide monooxygenase	515	515b	K	149	1	0.412471	0.0739817	0.0553503	-0.481229	-0.309442	-0.295434	-0.40926	-0.09612	-0.300971	0.63185	-0.419012	-0.18416	0.181507	0.0736938	0.151305	0.113834	0.18639	0.492643	0.247272	-0.033625	0.531653	0.152496	0.288798	0.434764	0.0772006	-0.306552	0.468826	0.208955	-0.663657	0	0	0	0	0	0	0	0	0	1	0
65162	Endo T	GH	18	Endo-N-acetyl-β-D-glucosaminidase	3445	3445a	K	150	1	0.473958	0.239146	-0.102048	-0.451343	-0.40678	-0.225692	-0.399113	0.0539062	-0.0164871	1.4132	-0.429897	-0.20024	1.07251	0.523308	0.324336	0.417253	0.288605	0.144602	-0.0404005	0.467186	0.424196	0.109423	0.88487	0.230883	0.126089	0.016765	-0.0140356	-0.349413	-0.448093	0	0	0	0	0	0	0	0	0	1	0
106575		GH	79	Candidate β-glucuronidase	5190	5190a	K	151	1	0.357045	0.203173	0.326266	-0.437062	-0.474638	-0.329509	-0.265397	0.0532319	-0.244328	1.04587	-0.432161	-0.14187	0.862682	-0.0142548	-0.0627197	0.387542	0.338159	0.174008	-0.0122793	-0.140225	0.0770818	-0.423821	0.286304	0.165142	0.808168	-0.172804	0.00647755	0.0271636	0.0284564	0	0	0	-1	-1	0	0	0	0	1	0
2735	chi18-6	GH	18	Candidate chitinase	115	115b	K	152		0.396672	0.148895	0.0418498	-0.796236	-0.687108	-0.551142	-0.748299	-0.602744	-0.270803	0.364944	-0.660595	-0.837884	-0.0188532	0.245348	-0.0139342	0.000888129	0.121257	0.58868	0.0326755	0.333369	0.42155	-0.379029	0.505493	0.363574	0.274095	-0.0656575	0.409199	-0.0077042	-0.322818	0	0	0	-1	-1	0	-1	-1	0	0	-1
75015		GH	27	Candidate α-galactosidase	12458	12458a	K	153		0.137879	0.0461315	-0.0388991	-0.462172	-0.246831	-0.207301	-0.272331	-0.0443495	-0.00026761	0.303927	-0.503831	-0.387114	0.306798	0.223553	0.185984	0.162303	-0.0796301	0.0987968	0.0922492	-0.129229	-0.195818	0.127609	0.0580373	0.358716	0.301647	-0.377438	0.0791164	-0.55797	-0.290149	0	0	0	0	0	0	0	0	0	0	0
119859	chi18-13	GH	18	Candidate chitinase	410	410	K	154		0.34352	-0.0555216	-0.23061	-0.503477	-0.506601	-0.377427	-0.93636	-0.508288	-0.435108	0.111396	-0.486539	-0.39493	0.247318	0.123014	-0.0670804	0.0246209	0.162782	0.468585	-0.0188967	-0.135562	0.00592534	0.164115	0.606317	0.312983	0.222911	-0.370366	-0.0155239	-0.633108	-0.013131	0	0	0	0	0	0	-1	0	0	0	0
103825		CE	16	Candidate acetyl esterase	3851	3851a	K	155	1	0.577126	0.274339	0.206214	-0.179152	-0.274286	-0.246816	0.179673	0.48383	0.0383807	0.998315	-0.279293	-0.197192	0.206965	0.0434133	0.286686	0.25259	-0.318812	-0.212893	-0.135617	-0.0303798	0.373615	0.210462	0.0124856	0.212305	0.16552	-0.499082	-0.355289	0.0412782	0.846973	0	0	0	0	0	0	0	0	0	1	0
4221		GH	105	Candidate rhamnogalacturonyl hydrolase	4036	4036a	K	156	1	0.435611	-0.288912	0.0505589	0.0319306	-0.175138	-0.0502038	-0.197459	-0.0284163	-0.367624	1.55715	-0.394752	-0.310958	0.693773	-0.350066	-0.354964	0.289099	0.243703	0.101955	0.244179	0.315647	0.122263	-0.150616	0.048614	-0.388287	-0.386686	-0.650944	-0.00728944	-0.125832	0.361762	0	0	0	0	0	0	0	0	0	1	0
66843		GH	16	Candidate cell wall glucanosyltransferase	248	248b	K	157	1	-0.143436	0.779918	0.834541	-0.0864119	0.766748	0.778364	-0.915773	-0.85219	0.745229	0.61743	-0.0949674	0.478975	0.946973	-0.108246	0.172858	0.337293	0.144798	-0.126351	-0.0048612	0.477194	-0.159803	-0.0243491	0.168929	0.0688669	0.223228	0.182404	-0.16249	-0.186922	-0.256962	0	1	1	0	1	1	-1	-1	1	1	0
22129		GH	61	Candidate copper-dependent polysaccharide monooxygenase	515	515a	K	158	1	-0.32014	0.743154	0.644365	-0.305409	0.774527	0.684858	-0.962886	-0.275316	0.674235	0.500917	-0.429143	-0.458083	0.815034	-0.261562	-0.0149373	0.412588	-0.156912	-0.0525991	-0.628624	-0.146969	0.0167107	-0.725718	-0.204137	0.130573	-0.345271	-0.181667	-0.214471	-0.679015	-0.611382	0	1	1	0	1	1	-1	0	1	1	-1
108477		GH	13	Candidate α-glucosidase/oligo α-glucosidase	316	316b	L	159	1	0.333207	-0.0125353	0.202638	0.108581	-0.555253	-0.464578	0.485332	0.202739	0.252413	0.893868	0.195646	0.177873	0.46443	0.0866425	0.388574	0.461722	0.901679	0.537133	0.361937	1.14677	0.309045	0.894412	0.762435	0.654	1.26098	0.113912	0.804868	0.38513	-0.280786	0	0	0	0	-1	-1	1	0	0	1	0
38536		GH	16	Candidate glucan endo-1,3(4)-β-D-glucosidase	169	169b	L	160	1	0.0953048	0.0389014	0.25172	-0.255883	-0.034634	0.10911	0.251338	0.304498	0.213197	0.572379	-0.3217	0.0832336	-0.0258325	-0.172406	0.203007	0.101599	0.190184	0.594043	0.256413	0.670437	0.928278	1.28101	0.456635	0.681375	0.900371	-0.156311	0.396051	0.21569	-0.112418	0	0	0	0	0	0	0	0	0	1	0
27259		GH	27	Candidate α-galactosidase	12458	12458a	L	161	1	0.435064	1.07086	-0.29277	0.375202	0.698471	-0.490324	0.631402	0.618974	-0.46768	0.56048	0.361365	-0.452427	-0.380872	0.41638	0.45336	0.299444	0.644594	0.586483	0.766531	1.29646	1.11247	0.466891	0.849592	-0.396283	-0.162271	0.613764	0.111958	0.807327	-0.156997	1	1	0	0	1	-1	1	1	-1	1	0
73256		GH	81	Candidate endo-1,3-β-glucanase	722	722	L	162	1	0.0723145	-0.163121	-0.439793	0.281565	0.317655	0.0416903	0.618135	0.784468	-0.321853	0.234672	0.0472549	0.123378	-0.0810027	0.140583	0.197584	-0.153875	0.421627	0.0698346	0.0430824	0.24726	0.241005	0.350295	0.506956	-0.215943	0.144375	0.144498	0.225566	-0.22388	-0.64052	0	0	-1	0	0	0	1	1	0	0	0
121136		GH		-	29033		L	163	1	0.288301	-0.339342	-0.353535	0.173678	-0.00761006	-0.0878943	0.562875	0.346949	-0.429565	0.276243	-0.00628429	-0.106152	-0.235431	0.167382	-0.00585722	-0.196945	0.045381	0.101401	0.384246	0.40937	0.128529	0.691779	0.268617	-0.376634	0.215162	0.00269822	-0.114076	-0.10666	-0.328405	0	0	0	0	0	0	1	0	0	0	0
109278		GH	24	Candidate lysozyme	3728	3728a	L	164	1	0.585752	0.0432997	-0.389368	-0.0374556	-0.262517	-0.482096	0.472833	0.186302	-0.437528	0.509551	-0.0878303	-0.362203	-0.487776	0.279237	0.0102832	-0.35924	0.0131481	0.0397843	0.013622	0.362396	0.758267	0.298107	0.47616	0.380642	0.0675803	-0.076884	-0.00458852	-0.429824	-0.534479	1	0	0	0	0	-1	1	0	0	1	0
62704	chi18-3	GH	18	Candidate chitinase	115	115a	L	165	1	0.441615	-0.0343018	-0.41411	0.239032	0.0178052	-0.411135	0.609722	0.209409	-0.197803	0.03219	0.266314	-0.45123	-0.317681	0.193789	-0.0912251	-0.426138	0.789814	-0.185268	-0.331616	1.17401	0.468794	-0.17931	1.03662	0.310096	-0.290322	0.758135	0.0295247	-0.299922	-0.518518	1	0	-1	0	0	-1	1	0	0	0	0
53186	TrGl	PL	20	Glucuronan hydrolase	5536	5536a	L	166	1	0.459211	-0.615107	-1.07724	-0.158073	-1.19214	-1.15341	0.372384	-0.593067	-0.665938	-0.362548	0.339258	-1.22062	-0.586364	0.894877	-0.259862	-0.71084	0.297408	0.449893	0.0642306	0.684961	0.733143	0.417489	0.799536	0.32881	0.299255	-0.145414	-0.183107	-0.546527	-0.529763	0	0	-1	0	-1	-1	0	0	0	0	0
104797	bgl3j	GH	3	Candidate β-glucosidase	110	110f	M	167	1	0.732643	0.0302694	0.768391	0.743292	-0.557097	0.258066	0.914223	-0.052075	0.741212	1.06373	0.521636	-0.44032	0.127461	0.334728	-0.0220786	0.760369	0.513072	-0.141398	0.26271	0.757993	-0.568977	0.497097	0.815092	-0.856817	-0.316152	1.07166	-0.493286	0.842854	1.03567	1	0	1	1	-1	0	1	0	1	1	1
105288		GH		-	29033		M	168	1	0.493698	0.206488	0.245013	0.561693	0.0970365	0.161084	0.899303	0.465495	0.245092	0.453885	0.28647	0.075788	0.267801	0.260312	-0.204837	0.539741	0.20126	-0.112666	0.458086	0.744954	0.216292	0.288743	0.383486	-0.229085	-0.152712	0.284966	0.360617	0.45477	1.16323	1	0	0	1	0	0	1	1	0	1	0
59578		GH	13	Candidate α-glucosidase	316	316a	M	169	1	0.401082	0.100262	-0.0589116	0.0448218	0.0279568	-0.0565186	0.265179	0.383766	0.0868125	-0.101492	-0.19365	-0.147498	0.151276	0.264711	0.196559	0.478906	0.826773	0.0582112	-0.485186	0.207175	-0.904518	-0.622949	0.334842	-0.596267	-0.85454	0.745869	0.0367737	0.17886	0.47075	1	0	0	0	0	0	0	0	0	0	0
70021		CE	3	Candidate acetyl xylan esterase	2806	2806a	M	170		0.263784	-0.225595	-0.118448	-0.0881104	-0.187136	-0.0117814	0.129331	0.236173	-0.154051	0.481426	-0.177607	-0.189774	0.116558	0.28286	-0.0881295	0.00771885	0.485956	-0.194204	0.00151118	0.210199	-0.208789	-0.230697	0.214369	-0.9498	-0.571463	0.635874	0.160622	0.863281	0.293274	0	0	0	0	0	0	0	0	0	0	0
5836		GH	2	Candidate β-mannosidase	609	609a	M	171	1	0.551015	-0.0400219	-0.000411919	0.625075	-0.771303	-0.468913	0.686051	-0.331896	-0.516193	-0.124194	0.624175	-0.956659	-0.565326	0.518486	-0.338984	0.210357	1.10181	0.0170015	0.056502	1.37691	-0.0792961	-0.0849067	1.58563	-0.272612	-0.507704	1.7946	0.192058	0.789934	0.93083	1	0	0	1	-1	-1	1	0	-1	0	1
74198		GH	92	Candidate α-1,2-mannosidase	318	318a	M	172	1	0.589877	-0.442774	-0.401347	0.798609	-0.612157	-0.463042	0.947507	-0.468484	-0.668227	0.524311	0.630529	0.643604	-0.33456	0.284533	0.252118	0.658275	0.541283	-0.189771	0.162819	0.264191	-1.37368	-1.39417	0.392408	-1.6322	-1.89174	0.833235	-0.289194	0.79092	0.777091	1	0	0	1	-1	0	1	-1	-1	1	1
69245		GH	2	Candidate β-mannosidase	609	609a	M	173	1	0.939671	0.171532	0.526862	0.877732	-0.584939	-0.617792	1.03295	-0.0900547	-0.19498	0.420738	0.45209	-0.595484	-0.906345	0.406703	-0.402717	-0.065137	0.752231	-1.54012	-1.1714	0.611831	-0.394314	-0.408612	0.490109	-0.893897	-1.71675	1.29309	-1.21189	0.351599	1.14217	1	0	0	1	-1	-1	1	0	0	0	0
56448	chi18-11	GH	18	Candidate chitinase	3553	3553a	N	174	1	0.304853	-0.0545892	-0.179533	0.720904	0.658578	0.48699	0.919599	0.71494	0.124056	-0.162256	0.545425	0.7974	0.104171	0.194378	0.147142	-0.0156529	0.0454705	0.0324828	-0.00937328	0.349448	0.285969	0.547985	0.447452	-0.107217	-0.0342991	-0.0138815	-0.0539327	-0.152729	-0.103892	0	0	0	1	1	0	1	1	0	0	0
69736		GH	30	Candidate glucan endo 1,6-β-glucanase	7813	7813a	N	175	1	0.126378	-0.0572205	-0.238315	0.774187	0.499593	0.508461	1.09448	0.852659	-0.0687059	-0.134918	0.579273	0.462341	-0.0198058	0.128193	-0.142763	-0.0835257	-0.033732	0.0284712	0.165331	0.151554	0.146727	0.295931	0.249803	0.192202	0.2354	-0.100774	0.0848955	0.0421752	-0.110921	0	0	0	1	0	0	1	1	0	0	1
108776		GH	55	Candidate β-1,3-glucanase	235	235b	N	176	1	0.157989	0.144354	-0.23287	0.137241	0.601921	0.40332	0.633532	0.999273	0.00911043	0.0660276	0.144217	0.62313	-0.0563577	-0.0381929	-0.035281	9.37004e-06	-0.208866	0.0779603	0.31608	0.0124768	0.357341	0.671675	0.111773	-0.105416	0.155845	-0.247316	0.093116	0.0287679	-0.0479144	0	0	0	0	1	0	1	1	0	0	0
72072		CE	1	Candidate esterase	6197	6197a	N	177	1	-0.0110096	-0.0470935	0.241719	0.631757	0.675337	0.572342	1.06104	1.09138	0.147036	0.404762	0.365766	0.69728	-0.319769	-0.300003	-0.226659	-0.257833	-0.0210773	0.216263	0.130461	0.061543	0.446987	0.768245	0.181271	0.111905	-0.130038	-0.123525	0.0653922	-0.413457	-0.195202	0	0	0	0	1	0	1	1	0	0	0
59791	chi18-15	GH	18	Candidate chitinase	125792	125792a	N	178	1	-0.281634	-0.105919	0.0265825	0.695555	0.889569	0.811479	0.988191	0.987597	0.0879532	-0.223102	0.347389	0.781862	-0.183442	-0.345441	-0.250512	-0.385776	-0.0485493	0.126825	-0.0253088	-0.0393651	0.28936	0.482985	0.15027	0.318377	0.176027	-0.252244	-0.103905	-0.142658	0.135454	0	0	0	0	1	1	1	1	0	0	0
108672		GH	71	Candidate α-1 3-glucanase	287	287b	N	179	1	0.0630845	0.479881	0.302912	0.387692	0.541982	0.654263	0.712501	0.928642	0.273898	0.00577865	0.254156	0.230523	0.123824	-0.246782	-0.0162217	-0.149442	-0.0476455	0.0144454	-0.022705	-0.189358	0.444954	0.387587	-0.368168	-0.0384273	-0.112548	-0.0176919	0.216395	-0.0611287	-0.02913	0	0	0	0	1	1	1	1	0	0	0
80833	chi46	GH	18	Chitinase	115	115b	N	180	1	0.205534	0.333759	0.28932	0.180708	0.535104	0.28731	0.819183	1.21165	0.46808	-0.505851	-0.034574	0.295156	-0.385065	-0.245347	-0.00848076	-0.197417	-0.0683198	-0.246452	-0.358025	-0.144327	0.000384901	0.512033	-0.444539	-0.00757815	-0.132975	-0.115654	-0.438761	-0.156954	0.0328395	0	0	0	0	0	0	1	1	0	0	0
67678		CE	4	Candidate chitin deacetylase	302	302a	N	181	1	0.00553809	0.323461	-0.232944	0.602865	0.853541	0.706807	0.651733	1.07673	0.22605	-0.206767	0.4819	1.12794	0.387188	-0.122493	0.39404	0.12131	-0.180546	0.10956	0.00149976	-0.0441318	0.34792	0.410853	-0.222118	-0.0969615	-0.00389581	-0.00493479	0.0783047	-0.124006	-0.767057	0	0	0	0	1	0	0	1	0	0	0
41768		GH	16	Candidate cell wall glucanosyltransferase	248	248	N	182		0.249124	0.313174	-0.248408	0.118739	0.339924	0.148689	0.37166	0.816701	-0.320381	-0.036424	0.182806	0.819776	0.416854	0.164373	0.199727	0.0368588	-0.115838	-0.232112	-0.1172	-0.0772064	0.0462563	0.436731	0.140223	-0.228618	0.347827	-0.0588146	-0.240478	-0.180457	-0.453007	0	0	0	0	0	0	0	0	0	0	0
110317	chi18-17	GH	18	Candidate chitinase	410	410a	N	183		-0.582189	-0.39837	-0.27316	0.437126	0.544423	0.247265	0.515287	0.845716	-0.134389	-0.278522	0.106892	0.702898	-0.484057	-1.0142	-0.255128	0.154682	-0.102358	0.286276	0.329036	-0.0623919	0.0276324	0.219614	-0.336571	-0.039252	-0.148447	-0.400725	0.059258	-0.250453	-0.125811	0	0	0	0	0	0	0	0	0	0	0
59689		GH	2	Candidate β-mannosidase	609	609a	N	184	1	0.0890174	-0.0754347	0.164505	0.512725	0.383825	0.662188	0.597676	0.675173	0.1984	0.0825814	0.407095	0.534825	0.51136	-0.234493	-0.128432	0.960808	0.176707	0.0693623	0.00667655	-0.180977	-0.2023	-0.64071	0.159506	0.588501	-0.263658	0.206943	0.217056	0.230117	-0.414457	0	0	0	1	0	1	1	1	0	0	0
68347	chi18-16	GH	18	Candidate chitinase	410	410b	N	185	1	0.172744	0.307109	0.0833021	0.582037	0.667965	0.625092	0.736859	0.931218	0.256048	0.458265	0.345512	0.718245	0.474035	0.0666309	0.0709792	-0.199605	0.101443	0.00404874	-0.796246	-0.0768905	0.536699	-0.0868743	-0.232602	-0.0159349	-0.713381	-0.0104548	-0.190012	-0.95877	-0.832087	0	0	0	0	0	0	1	1	0	0	0
44366		CE	3	Candidate esterase	2806	2806a	N	186	1	-0.0306062	-0.140742	-0.0615132	-0.193726	-0.0103784	-0.342121	0.461872	0.718298	-0.2129	0.000370617	-0.475662	0.0208637	-0.941824	-0.344879	-0.213036	-0.573156	0.197024	-0.202565	-0.651538	0.0765353	0.303968	-0.278116	-0.380756	0.113917	-1.06127	0.103695	-0.415664	-0.744014	-0.243931	0	0	0	0	0	0	1	1	0	0	0
124043	chi18-14	GH	18	Candidate chitinase	410	410b	N	187	1	-0.203827	-0.351607	-0.057082	0.199888	0.564087	0.547009	0.2009	0.7409	-0.16447	-0.269274	-0.236478	0.424568	-0.521741	-0.593859	-0.467104	-0.845814	-0.141947	0.204825	-0.708908	-0.638446	0.272736	-0.491592	-0.860062	-0.46057	-0.87285	-0.538301	-0.189068	-1.08116	-0.599654	0	0	0	0	0	0	0	1	0	0	0
69700		GH	89	Candidate α-N-acetylglucosaminidase	6562	6562a	N	188	1	0.296786	-0.289691	0.197851	0.343565	0.0154338	-0.0953847	0.978704	0.53385	0.123636	-0.0782986	-0.341788	-0.225651	-0.665382	-0.412699	-0.353472	-0.306312	-0.258234	-0.578864	-0.128577	-0.505259	-0.400231	-0.0257549	-1.4511	0.0277248	-1.05776	-0.322426	-0.324949	0.162806	0.247241	0	0	0	0	0	0	1	1	0	0	0
45717	mds1	GH	47	α-1,2-mannosidase	70	70a	N	189		0.41078	0.250683	0.337303	-0.345755	-0.0966659	-0.204309	0.184555	0.322896	0.0500091	0.279396	-0.384135	-0.173362	-0.177738	-0.300611	-0.299288	-0.0599821	-0.0654354	-0.424624	-0.289129	-0.400651	-0.338774	-0.669933	-0.485284	-0.141634	-0.27375	-0.460167	-0.419849	-0.255478	0.448111	0	0	0	0	0	0	0	0	0	0	0
79669		GH	3	Candidate β-N-acetylglucosaminidase	2317	2317b	N	190		0.267443	0.237303	0.205574	-0.0997637	-0.151865	0.0323358	0.264777	0.232574	0.291406	-0.296143	-0.105326	-0.197673	-0.181474	-0.219961	-0.0741075	-0.0472432	-0.136439	-0.154786	-0.232658	-0.239148	0.125429	-0.128464	-0.212491	0.145419	-0.310108	-0.11576	-0.0450109	-0.124913	-0.0532453	0	0	0	0	0	0	0	0	0	0	0
121355	chi18-rel2	GH	18	Candidate Endo-N-acetyl-β-D-glucosaminidase	3445	3445a	N	191		0.216958	0.11077	0.137913	-0.0634894	-0.0862008	-0.170357	-0.156366	-0.0630668	-0.0422247	-0.072044	-0.219973	-0.177031	-0.13617	-0.0891861	-0.204818	0.359439	-0.247847	-0.262828	-0.171999	-0.267655	-0.284718	-0.833498	-0.302761	0.0213019	-0.385159	-0.154482	-0.0384061	-0.0144223	-0.114552	0	0	0	0	0	0	0	0	0	0	0
64827		GH	36	Candidate raffinose synthase domain protein	3772	3772a	N	192	1	0.438815	-0.0819483	-0.157327	0.243885	-0.162546	-0.290258	0.521205	0.480343	0.357406	0.299602	0.175843	-0.186311	-0.0441643	0.0243768	-0.0603654	-0.0517299	0.176244	-0.826792	-0.796287	0.18797	-1.29559	-0.205464	0.0666903	-0.485225	-0.646767	0.128001	-0.58539	-0.323066	-0.173048	1	0	0	0	0	0	1	1	0	0	0
77284		GH	12	Candidate endo-β-1,4-glucanase	7857	7857a	N	193		0.00223558	-0.202914	-0.114207	-0.0269119	-0.0651152	-0.224957	0.243818	-0.112434	-0.131683	-0.51824	0.0823101	-0.29758	-0.56477	-0.143491	-0.282303	-0.614952	-0.169219	-0.770042	-0.546671	-0.202175	-0.448078	-0.391168	0.00529669	-0.410004	-0.357415	0.0509268	-0.71782	-0.488605	-0.257737	0	0	0	0	0	0	0	0	0	-1	0
77299	gls93	GH	2	Exo-β-D-glucosaminidase	2917	2917a	N	194	1	-0.0465703	0.21282	0.134364	0.700889	1.19632	0.675584	1.17442	1.26685	0.101793	0.24125	0.372003	0.781414	0.00505126	-0.580926	-0.230699	-0.459591	-0.281065	-0.918827	-0.686184	-0.386581	-0.749423	-0.203141	-0.844895	-1.06566	-1.16683	0.386904	-0.523747	-0.365706	0.497805	0	0	0	0	1	0	1	1	0	0	0
60489		CE	5	Candidate cutinase	540	540a	O	195	1	0.267377	-0.252089	-1.00308	0.157937	0.0867969	-1.2123	0.553481	0.951682	0.245161	0.783675	-0.0874734	-1.46163	-1.21712	-0.113199	-1.22437	-1.42526	-0.26248	-0.944578	-1.94718	-0.302018	0.970795	-1.19832	-0.68127	-0.880119	-1.4538	-0.355838	-1.27258	-1.46422	-1.34597	0	0	-1	0	0	-1	1	1	0	1	0
60635		GH	92	Candidate α-1,2-mannosidase	318	318c	O	196	1	0.891765	-0.69307	-0.608052	0.377247	0.438751	-0.146242	0.640379	0.637565	-0.459307	1.43803	-0.316306	0.12939	-0.67691	-0.465296	-0.607509	-1.3261	0.937531	-1.05183	-1.35305	0.975113	-1.30574	-1.10147	0.225202	-1.74933	-1.62441	0.433558	-1.16189	-0.8995	-0.369047	1	-1	-1	0	0	0	1	1	0	1	0
102909		GH	2	Candidate GH2 protein	125855	125855a	O	197	1	0.716969	-0.364705	-0.812734	0.852515	0.323434	-0.264897	1.26741	0.650367	-0.523283	-0.309909	0.521861	0.470054	-0.614633	-0.163122	-0.353829	-0.465368	0.762518	-0.600148	-0.544145	0.360288	-0.261144	-1.16126	0.559228	-0.508589	-0.905951	0.652726	-0.416872	-0.0990479	-0.911744	1	0	-1	1	0	0	1	1	0	0	0
47268	bgl3i	GH	3	Candidate β-glucosidase	110	110b	O	198	1	0.38554	-0.438824	-0.987592	0.265506	-0.234076	-0.838088	0.62416	0.173849	-0.756442	-0.638648	0.367945	-0.0194026	-0.625502	-0.0403397	-0.32149	-0.772855	0.243537	-0.822932	-0.754792	0.380184	-1.28062	-1.29199	0.139384	-1.12816	-1.53621	0.458317	-0.317108	-0.153291	-0.0359765	0	0	-1	0	0	-1	1	0	-1	-1	0
76852		GH	2	Candidate β-galactosidase/β-glucuronidase	4433	4433a	O	199	1	0.0301426	-0.664912	-0.256164	-0.0300705	-0.76522	-0.549226	0.174085	-0.427592	-0.172937	0.903514	-0.0530196	-0.455388	0.0746645	0.12306	-0.352899	-0.505475	0.32083	-1.32217	-1.13096	0.802297	-0.927966	-0.120302	0.750569	-1.28955	-1.44264	0.75681	-0.776963	-0.346773	0.372164	0	-1	0	0	-1	-1	0	-1	0	1	0
55733		GH	92	Candidate α-1,2-mannosidase	318	318d	O	200	1	0.214477	-0.170977	0.146939	-0.0473057	-0.608287	-0.279615	0.177974	-0.443701	0.220072	0.414266	-0.0473343	-0.456851	0.221478	0.471573	0.23151	-0.142296	0.50354	-0.101973	-0.550583	0.778085	-0.825436	-0.000865295	0.352799	-0.263549	-0.312621	0.731945	-0.0599576	-0.509952	-0.373801	0	0	0	0	-1	0	0	-1	0	1	0
74807		GH	76	Candidate α-1,6-mannanase	3765	3765a	O	201	1	0.22922	-0.217538	-0.171882	0.364169	-0.391835	-0.330402	0.191437	-0.130884	-0.140246	-0.0101909	0.251303	0.622613	0.338032	0.261968	0.0256886	0.0176489	0.561577	-0.716802	-1.08938	0.671068	-0.569077	-0.954501	0.32447	-0.756938	-1.12392	0.465848	-0.642744	-0.756595	-0.489427	0	0	0	0	0	0	0	0	0	0	0
57098		GH	92	Candidate α-1,2-mannosidase	318	318e	O	202	1	0.213416	-0.379301	-0.433544	0.266479	-0.8209	-1.01034	0.256782	-0.285736	0.0584456	0.864039	0.267966	-0.144472	0.338973	0.339895	-0.244001	0.286074	0.25865	-0.914238	-0.577563	0.534953	-0.645145	-0.860731	0.00695639	-0.6627	-0.79047	0.545457	-0.776809	-0.127322	0.0574494	0	0	-1	0	-1	-1	0	0	0	1	0
121746	gluc78	GH	55	Candidate exo-1 3-β-glucanase	235	235a	O	203	1	0.0439522	0.111702	0.0177488	-0.203473	0.167129	0.228261	-0.073111	0.247915	0.0102245	1.03783	-0.0364293	0.380921	0.467869	-0.442861	-0.333988	-0.142246	0.185943	-0.440026	-0.849622	0.213917	-1.30088	-2.30866	-0.0306359	-1.22066	-1.1607	0.15208	-0.76369	-0.87867	-0.996377	0	0	0	0	0	0	0	0	0	1	0
122511		GH	16	Candidate glucan endo-1,3(4)-β-D-glucosidase	2996	2996a	O	204		-0.217319	-0.676123	-0.663741	-0.0528663	-0.223685	-0.429914	-0.432791	-1.18957	-0.742752	-0.305596	-0.298343	0.199547	-0.392944	-0.219926	-0.326565	-0.726627	-0.176604	-0.237372	-0.70238	-0.0809301	-1.16983	-2.21606	-0.286775	-0.733454	-1.42791	-0.324444	-0.253504	-0.471646	-0.288355	0	-1	-1	0	0	-1	-1	-1	-1	0	0
65406		GH	16	Candidate cell wall glucanosyltransferase	248	248c	P	205		-0.14311	-0.817635	-0.716073	-0.122328	-1.02021	-0.856597	-1.24675	-2.82815	-0.504833	-1.2355	0.152344	-0.887028	-0.222493	0.118862	-0.731696	-0.617333	-0.0599975	-0.295833	-0.163917	0.0141931	-1.20382	-0.751551	-0.00431764	-0.27287	-0.431738	0.0265977	-0.159068	-0.335192	-0.41148	0	-1	0	0	-1	-1	-1	-1	0	-1	0
123226		GH	37	Candidate α,α-trehalase	4723	4723a	P	206		0.180786	-0.590936	-0.282855	-0.443078	-1.50415	-1.32255	-0.816814	-1.21845	-0.452768	-0.581252	-0.31292	-0.770883	-0.932763	0.0715042	-0.501559	-0.62174	0.286151	-0.752814	-0.680271	0.778639	-0.486135	-1.25242	0.425612	-0.122646	-0.529116	0.347329	-0.601893	0.352972	-0.0544683	0	-1	0	0	-1	-1	-1	-1	-1	-1	0
70542		GH	16	Candidate b-glycosidase (endo-beta-1,3(4)-β-D-glucanase)	6108	6108a	P	207		0.0554805	-0.420491	-0.772946	-0.164864	-0.860566	-1.1959	-0.460153	-1.05137	-0.803818	0.274896	0.0374051	-0.205884	-0.440101	0.286327	0.024608	-0.0924448	0.289847	-0.258694	0.0281477	0.344613	-0.988483	-1.0567	0.159116	-0.346838	-0.486197	0.135178	-0.15274	-0.0956571	-0.641053	0	-1	-1	0	-1	-1	-1	-1	-1	0	0
73179		GH	71	Candidate α-1 3-glucanase	287	287c	P	208		-0.05778	-0.780187	-1.14182	-0.285983	-1.08159	-1.3739	-0.137449	-1.02903	-0.976226	-0.599153	-0.192676	-0.359469	-0.438845	-0.0964191	-0.107048	-0.577606	0.366126	-0.258067	-0.740575	0.0791368	-0.810546	-1.44201	0.326031	-0.0581816	-0.865793	-0.0526678	-0.00985424	-0.0783909	0.0410767	0	-1	-1	0	-1	-1	0	-1	-1	-1	0
50215		GH	16	Candidate endo-1,3-β-D-glucosidase/1,3-glucan binding protein	1176	1176a	P	209		-0.0118166	-0.578749	-0.0214872	-0.321975	-0.771631	-0.412401	-0.0133005	-0.277791	0.141549	-0.992288	-0.190493	-0.481244	-1.44396	-0.421814	-0.614444	-0.759302	-0.567943	-0.422767	-0.487818	-0.728173	-1.11959	0.320473	-0.859226	-0.570464	-0.166256	-0.974371	-0.204976	-0.318566	0.0716713	0	-1	0	0	-1	-1	0	0	0	-1	0
3196		GH	38	Candidate α-mannosidase	1337	1337a	P	210		-0.0379418	-0.144306	0.0216356	-0.304105	-0.936632	-0.727398	-0.146383	-0.311731	0.0931892	-0.665091	-0.266234	-0.548607	-0.339367	-0.335647	-0.223205	-0.0420521	-0.105963	-0.68119	0.132655	-0.330804	-0.750647	0.108043	-0.362447	-0.546045	-0.697366	-0.110838	-0.397317	-0.00316356	0.186933	0	0	0	0	-1	-1	0	0	0	-1	0
78713		GH	72	Candidate β-1 3-glucanosyltransferase	111	111c	P	211		0.156246	-0.103271	-0.231564	-0.287238	-0.75138	-0.78646	-0.474588	-0.886347	-0.339503	-0.974751	-0.130928	-0.29018	-0.634361	0.16827	-0.0381159	-0.784547	0.170626	-0.386948	-0.498147	0.340819	-0.301414	-0.425151	-0.00737173	-0.590206	-0.94569	0.0701458	-0.226097	0.0847853	0.170286	0	0	0	0	-1	-1	-1	-1	0	-1	0
105956		GH	13	Candidate α-amylase	394	394a	P	212		-0.18055	-0.270343	0.0999049	-0.316529	-0.704918	-0.240179	-0.721901	-0.992887	-0.0381506	-0.373804	-0.263471	-0.726947	-0.221106	-0.107024	-0.450519	-0.287064	-0.195036	-0.513258	-0.519575	-0.0237128	-0.961485	-1.45621	-0.266089	0.164829	-0.114862	0.159601	-0.0949475	-0.217164	-0.770225	0	0	0	0	-1	0	-1	-1	0	0	0
123538		GH	72	Candidate β-1 3-glucanosyltransferase	111	111d	P	213		0.308716	-0.52091	-0.283246	0.267453	-1.00007	-1.1334	0.137744	-0.850356	-0.32732	-0.329219	0.242386	0.258388	-0.0718593	0.219872	-0.322989	-0.489158	0.235787	-0.346194	-0.502088	0.196692	-0.718667	-0.842836	0.331047	-0.273865	-0.125623	0.215352	-0.11084	-0.297049	0.0598717	0	-1	0	0	-1	-1	0	-1	0	0	0
77942		GH	72	Candidate β-1 3-glucanosyltransferase	111	111b	P	214		0.0361073	-0.299711	-0.362294	-0.03414	-0.517677	-0.520034	-0.190805	-0.733572	-0.167098	-0.326189	-0.0342057	-0.294679	0.00204214	0.0371652	0.0176168	-0.372912	0.30548	0.0319792	-0.132748	0.421734	-0.497097	-0.389478	0.198729	-0.546456	-0.657974	0.0954904	-0.13149	-0.299018	-0.177549	0	0	0	0	-1	-1	0	-1	0	0	0
66792		GH	17	Candidate glucan endo-1,3-β-glucosidase	2892	2892b	P	215		0.0859665	-0.132752	-0.0698339	0.0733959	-0.290196	-0.305058	-0.400311	-1.03895	-0.236721	-0.372696	0.0275539	-0.0708625	-0.13123	0.0940984	-0.220669	-0.373939	0.0936471	-0.313592	-0.20751	0.355548	-0.754797	-0.495718	0.259121	-0.269401	-0.289844	0.070501	-0.236071	-0.345598	-0.0695677	0	0	0	0	0	0	-1	-1	0	0	0
43873	chi18-12	GH	18	Candidate chitinase	410	410a	Q	216	1	-0.291529	0.395981	0.0950985	1.36314	1.22982	0.842772	1.97709	1.82817	0.353788	-3.29737	1.0089	0.898933	-0.502633	-0.190114	-0.261271	-0.509953	-1.00634	-0.327538	-1.13047	-1.28635	-0.130768	-0.820158	-1.44523	-0.745256	-1.27848	0.0484689	-0.161087	-0.823486	0.232475	0	0	0	1	1	0	1	1	0	-1	0
124175		GH	64	Candidate endo-1,3-β-glucanase	3917	3917b	Q	217	1	-0.170558	-0.141978	-0.63212	0.372731	0.220203	-0.324969	0.441802	0.459224	-0.995199	-1.68416	0.608298	0.444335	-0.770905	-0.0286649	-0.357573	-0.64211	-0.865496	-0.73616	-1.75953	-1.85213	-0.76648	-2.68047	-2.15317	-1.57763	-2.36193	0.518388	0.00860943	-0.987545	-0.593908	0	0	-1	0	0	0	0	1	-1	-1	1
123283	abf1	GH	54	α-L-arabinofuranosidase I	5126	5126a	R	218	1	0.299317	0.437622	0.373889	0.480663	-0.4938	-0.952807	0.572679	0.258393	-0.244847	0.242831	0.538468	-0.949647	-1.68477	0.511139	-0.503117	-1.38903	0.663959	-0.410138	-2.30221	1.27844	0.256272	-0.675021	0.998019	-0.188982	-0.308279	1.10861	0.33416	0.0576207	0.395293	0	1	0	1	-1	-1	1	0	0	0	1
103049		GH	28	Candidate endo-polygalacturonase	870	870a	R	219	1	0.755747	1.51635	0.259586	0.695806	-1.46865	-2.30509	1.3545	0.77064	-1.42969	1.39588	0.736052	-1.0142	-2.74529	0.562516	-0.879718	-3.16714	0.181221	-0.49823	-2.70278	0.984462	0.249107	-0.729476	0.969166	-0.052324	-1.08772	0.487062	-0.290869	-1.05933	0.59491	1	1	0	1	-1	-1	1	1	-1	1	1
72339	chi18-9	GH	18	Candidate chitinase	200	200d	R	220	1	-0.361656	-1.70636	-2.69006	-0.16284	-1.56449	-2.28127	-0.102387	-1.48022	-2.10848	-2.24068	0.507456	-0.308148	-2.53128	0.071918	-0.703514	-1.85561	0.225366	-1.66907	-1.4371	0.0995648	-2.85198	-2.83879	-0.337241	-2.86025	-2.82409	0.643151	-0.718835	0.119005	-0.126068	0	-1	-1	0	-1	-1	0	-1	-1	-1	1
123639		GH	64	Candidate endo-1,3-β-glucanase	3917	3917a	R	221	1	-0.473625	-1.54109	-3.25691	-0.18042	-1.49682	-2.44357	0.336112	-1.11272	-2.61634	-2.16639	0.783677	-0.347095	-3.17781	-0.263944	-0.825506	-2.34494	-0.493625	-1.48777	-1.67003	0.00486491	-0.607527	-1.9228	-0.227181	-1.5786	-2.62267	0.103814	-0.599004	-0.78085	-1.12217	0	-1	-1	0	-1	-1	0	-1	-1	-1	1
123232	egl3/cel12a	GH	12	Endo-β-1,4-glucanase	1708	1708a	R	222	1	0.532353	-1.41142	-1.77795	0.750747	-1.85605	-0.790245	1.72234	-1.37574	-1.87383	-2.36103	0.823387	-1.18488	-3.27902	0.611915	-0.831518	-0.183568	0.0111215	1.55267	-0.21685	0.987158	-0.949451	-1.21708	0.855112	0.519515	-0.682176	0.389815	2.25456	2.22788	3.19206	0	-1	-1	1	-1	-1	1	-1	-1	-1	1
57857		GH	2	Candidate β-mannosidase	609	609c	R	223	1	-0.391445	-0.516742	-0.00412764	-1.0606	-0.760896	-0.901683	-2.79449	-2.21123	-1.1456	-1.47852	-0.915172	-1.50835	-1.38937	-0.286336	-0.0191301	0.142241	0.0140632	1.48001	0.942455	-2.21409	-0.87284	-1.58493	-0.324717	0.952957	1.24239	-0.298346	1.06717	1.60222	1.05495	0	0	0	-1	0	0	-1	-1	-1	-1	0
55802		GH	76	Candidate α-1,6-mannanase	129	129c	R	224		-0.496923	-1.1056	-1.05146	-1.48469	-2.25844	-2.17463	-3.59175	-3.40855	-3.19028	-1.47521	-1.05252	-1.61617	-2.02832	-0.0115353	-0.399403	-0.449408	0.227241	1.11866	0.901167	-0.99935	-1.92424	-2.19082	-0.0348011	0.439208	0.451853	-0.39644	1.17808	1.36203	1.43059	0	0	0	-1	-1	-1	-1	-1	-1	-1	0
55319	abf3	GH	54	Candidate α-L-arabinofuranosidase	5126	5126a	R	225	1	0.87483	-0.731182	-0.368824	0.794701	-1.71	-1.50129	-1.40033	-1.67928	-1.37845	1.45009	0.259313	0.382037	0.892344	0.510182	0.106171	1.82622	1.34082	-0.499251	-0.43935	1.21469	-2.05998	-2.85061	1.4013	-1.16619	-0.591155	0.788251	0.420604	-0.104532	-0.437215	0	0	0	0	-1	-1	-1	-1	-1	1	0
79921		GH	92	Candidate α-1,2-mannosidase	318	318b	R	226	1	0.0525464	-1.4286	-0.979963	-0.361754	-1.4	-1.44936	-1.12066	-0.979904	-1.89133	-0.477236	-0.0983806	-0.498433	-0.140428	0.243862	-0.638595	-0.25332	0.522659	-0.161798	0.00574901	-0.268112	-1.96035	-2.56143	0.815687	-0.253552	-0.218638	0.589712	0.121656	0.87106	1.2722	0	-1	-1	0	-1	-1	-1	-1	-1	0	0
1885	gla	GH	15	Glucoamylase	608	608a	R	227	1	-0.0441187	-0.334999	-0.029882	-0.168667	-0.591838	-0.407766	-1.72625	-1.9603	-0.64371	0.412748	-0.048067	-0.271995	0.761991	0.130281	-0.606716	0.60325	-0.00931706	-0.37072	-0.178105	-0.422448	-1.70862	-3.63722	0.290018	-0.268562	-0.727702	0.236565	-0.171662	0.0488377	-0.215409	0	0	0	0	0	0	-1	-1	-1	0	0
76065		GH	61	Candidate copper-dependent polysaccharide monooxygenase	515	515b	R	228		-0.148281	-0.296929	0.235036	-0.533793	-0.806363	-0.0999364	-2.30634	-2.31618	-1.22146	-0.714181	-0.217336	0.211516	-0.0161685	0.27034	-0.579706	-0.776142	-0.0106953	0.565738	-0.565561	-1.20511	-1.80851	-2.29295	-0.153596	-0.394109	-0.336986	-0.278652	0.760023	-0.411232	-0.477891	0	0	0	0	-1	0	-1	-1	-1	-1	0
69123		GH	76	Candidate α-1,6-mannanase	129	129b	R	229		-0.408659	-0.866039	-0.195546	-1.07699	-1.38527	-1.05998	-3.13465	-2.59801	-1.84373	-0.121719	-0.579357	-0.811379	-0.0423224	0.0476442	-0.506273	0.0469764	0.0885357	0.094052	-0.0975459	-1.57747	-1.6219	-2.50488	0.317908	0.281823	0.0725716	0.149714	0.153296	0.13309	0.165555	0	0	0	-1	-1	-1	-1	-1	-1	0	0
76266		GH	16	Candidate cell wall glucanosyltransferase	2089	2089a	R	230		-0.0462606	-0.798101	-0.160755	-0.55756	-1.29044	-0.809396	-3.1959	-3.62884	-0.946074	-0.890139	-0.279353	-1.00951	-0.0914221	0.295276	-0.706598	-0.416262	0.0791104	0.0338782	-0.0826011	-1.16232	-1.84359	-2.27119	0.152385	0.0747393	-0.169118	-0.0578552	0.0140081	-0.131982	0.425451	0	0	0	0	-1	0	-1	-1	0	0	0
[truncated: 54 more columns]
